# Supplementary material for: Transcriptomic Changes Associated with Loss of Cell Viability Induced by Oxysterol Treatment of a Retinal Photoreceptor-Derived Cell Line: An In Vitro Model of Smith–Lemli–Opitz Syndrome
Source: Int J Mol Sci. 2021 Feb 26;22(5):2339. doi: 10.3390/ijms22052339 (PMC7956713; doi:10.3390/ijms22052339)
Supplement: Supplementary file 1 [file ijms-22-02339-s001.zip]

Archive with 3 entries (3 files):
- Pfeffer et al_ijms-1110907_Supplementary Tables S2-ABC_Pos Neg differentially expressed DEGs by treatment_symbol.xlsx
- Pfeffer et al_ijms-1110907_Supplementary Materials_rerevision_2-24-21.docx
- Pfeffer et al_ijms-1110907_Supplementary Tables S1A-S1B_highest-lowest FC.xlsx
