# Supplementary material for: Transcriptomic Changes Associated with Loss of Cell Viability Induced by Oxysterol Treatment of a Retinal Photoreceptor-Derived Cell Line: An In Vitro Model of Smith–Lemli–Opitz Syndrome
Source: Int J Mol Sci. 2021 Feb 26;22(5):2339. doi: 10.3390/ijms22052339 (PMC7956713; doi:10.3390/ijms22052339)
Supplement: Supplementary file 1 [file ijms-22-02339-s001.zip › Pfeffer et al_ijms-1110907_Supplementary Tables S2-ABC_Pos Neg differentially expressed DEGs by treatment_symbol.xlsx]

## Sheet: EPCD
Supplementary Table S2-A
EPCD-treated 661W cells
	N1.5	N2	P1.5	P2
	1500011B03Rik	1700009N14Rik	1110038B12Rik	1200015M12Rik
	1700009N14Rik	3110039I08Rik	1200015M12Rik	1810032O08Rik
	2610528A11Rik	3110039M20Rik	1700007L15Rik	2410006H16Rik
	2700038G22Rik	A630072M18Rik	1810014B01Rik	5430416N02Rik
	2900026A02Rik	AACS	1810032O08Rik	ABCB6
	3110039I08Rik	ABCG2	2010204K13Rik	ACOT2
	3110039M20Rik	ABHD8	2010315B03Rik	ACTB
	4833438C02Rik	Abi3bp	2410006H16Rik	ADH7
	5033430I15Rik	ABLIM1	2700099C18Rik	AFP
	5930403N24Rik	ACAT2	5430416N02Rik	ALDH1L2
	6230424C14Rik	Acat3	AAED1	AMDHD2
	A630072M18Rik	ACTA2	AARS	ANGPTL6
	AACS	ACTN1	AASDH	Ank2
	ABAT	ADAM19	ABCA1	ANKRD24
	ABCG2	ADAMTS2	ABCB6	ANKRD33B
	ABHD17A	ADAMTS5	ABCC4	ANXA8
	ABHD17C	ADAMTSL4	ABCD4	ASNS
	ABHD8	ADGRA2	ABHD4	ATF3
	Abi3bp	ADGRE5	ABHD5	ATF4
	ABLIM1	ADGRL2	ABRAXAS1	ATP6V1H
	ABRACL	ADM	ACOT2	BCAT1
	ACAT2	Aff2	ACP6	BLVRB
	Acat3	AIF1L	ACSBG1	BRAF
	ACSS2	AK5	ACTB	C9orf116
	ACTA1	AKAP12	ADAT2	CA6
	ACTA2	ALDH1A1	ADH7	CAPG
	ACTB	ANGPTL4	ADI1	CCDC18
	ACTG1	ANKRD1	ADPRHL2	CCDC28A
	ACTG2	ANXA1	ADPRM	CCDC68
	ACTN1	Apol9a	AFP	CCDC77
	ACTR1B	ARL4C	AGAP1	CDKN1A
	ADAM19	ARL6IP5	AGK	CEBPB
	ADAM23	ARSJ	AHI1	CEP128
	ADAMTS1	ATXN7L1	AHNAK2	CHAC1
	ADAMTS18	BASP1	Akap9	CHCHD10
	ADAMTS2	BCAR1	AKNA	CHKA
	ADAMTS4	Bex1	AKR1B1	CLBA1
	ADAMTS5	BGN	ALDH18A1	CMSS1
	ADAMTSL4	BICC1	ALDH1L2	CNPPD1
	ADCY7	BMPER	ALDH3A2	CORO7
	ADGRA2	C1QL3	ALDH6A1	CREG1
	ADGRE5	C4orf54	ALG1	CTH
	ADGRL1	CARD10	ALG8	CYB5R1
	ADGRL2	Casp12	AMACR	D130051D11Rik
	ADIPOR1	CAV1	AMDHD2	DDIT3
	ADM	CAVIN2	AMMECR1L	DDIT4
	Aff2	Cbr2	AMN1	DDRGK1
	AHCYL1	CCDC141	AMPD3	DFFB
	AIF1L	CCDC80	AMZ2	DHRS7
	AJUBA	CCDC85B	ANAPC16	DNAJC18
	AK5	CCL17	ANGPTL6	DNPH1
	AKAP12	Ccl2	Ank2	DPPA2
	ALDH1A1	CCL5	ANKHD1	DTD1
	ALDH3A1	CCND1	ANKRD12	DUS4L
	ALS2CR12	Cd24a	ANKRD24	DYNC1H1
	AMOTL2	Cd59a	ANKRD33B	EAPP
	ANGPTL2	Cd99	ANXA8	EIF4G3
	ANGPTL4	CDC42EP3	AP1G2	EIF5
	ANK3	CDHR1	APOPT1	EMP2
	ANKH	Cdkn1c	APPL2	EPRS
	ANKRD1	CDON	ARAP2	ERO1A
	ANKRD13C	CELF2	ARHGEF2	FAF1
	Ankrd50	CEMIP	ARHGEF28	FAM129A
	ANTXR1	CHRDL1	ARL14EP	FAM171B
	ANXA1	CKAP4	ARMCX1	FAM84B
	ANXA2	CLDN1	ARPC5L	FBN2
	ANXA3	CLU	ARRDC3	FOXRED2
	ANXA5	CNN2	ASB7	GADD45A
	ANXA6	CNN3	ASCC2	GALM
	AP1S1	CNR1	ASNS	GAS5
	AP1S2	COL11A1	ASNSD1	GCH1
	AP2M1	COL12A1	ASXL2	GCLM
	APCDD1	COL18A1	ATF3	GDF15
	APOD	COL1A1	ATF4	GDPD1
	Apol9a	COL1A2	ATF6	GHITM
	ARF3	COL3A1	ATG12	GNPDA1
	ARF4	COL4A1	ATG14	GNPNAT1
	ARHGAP23	COL4A2	ATG2B	GPNMB
	ARHGAP29	COL4A6	ATG4C	GPT2
	ARHGAP6	COL5A1	ATP6V0E2	GSTA5
	ARHGDIA	COL5A3	ATP6V1F	GTF2A1
	ARL1	COL6A1	ATP6V1H	HAX1
	ARL4C	COL6A2	AUNIP	HERPUD1
	ARL6IP5	COL8A1	AVIL	HGSNAT
	ARMCX4	CORO1C	AVL9	HMOX1
	ARPC1B	COTL1	B3GALNT2	HSD3B7
	ARPC4	CP	BAMBI	HSPA1A
	ARPC5	CPXM2	BAX	Hspa1b
	ARPP19	CRABP1	BBIP1	HSPB1
	ARSJ	CREB3L1	BBOF1	HSPH1
	ASAP1	CRIP1	BBS5	IAH1
	ASB5	CRISPLD2	BBX	IDE
	ATP10A	CSF1	BCAP29	IER3
	ATP1B1	CSRP1	BCAT1	IGFBP4
	ATP2A2	CTGF	BCKDHB	IKBKG
	ATP8B1	CTHRC1	BCLAF1	IMMP2L
	ATXN1	CX3CL1	BICRAL	IMPACT
	ATXN7L1	CXCL12	BIVM	KDM7A
	AXIN2	CXCL14	BLOC1S5	KDSR
	B3GALNT1	CYBA	BLVRB	KLHL24
	BACH2	CYP51A1	BOLA1	LARS
	BAK1	CYTH3	Bola2	LCK
	BASP1	DAG1	BPHL	LGALS3
	BCAR1	DAPK2	BRAF	LHFPL2
	BCL10	DBNDD2	BRCA1	LONP1
	BCL3	DDAH1	BRCA2	LUC7L2
	BCL7C	DHCR24	BRD2	LZTR1
	BCL9L	DKK2	BSCL2	MAFG
	BDNF	DKK3	BTBD11	MALAT1
	BEND5	DLC1	Btbd19	MAPK12
	Bex1	EBF1	C11orf1	MARF1
	BGN	EBP	C12orf29	MBD4
	BHLHE40	EDIL3	C12orf4	MCM8
	BICC1	EDN1	C12orf73	MDM2
	BICD2	EFEMP1	C15orf41	METTL22
	BIRC3	EFNB1	C15orf48	METTL7A
	BMP1	EFNB2	C17orf75	Mettl7a2
	BMPER	EGR2	C18orf54	MLKL
	BPTF	EGR3	C1orf159	MREG
	BRWD1	Ehbp1l1	C1orf174	Mt1
	BZW1	EHD4	C2CD5	Mt2
	C1orf198	EIF1AY	C3orf33	MTHFD2
	C1orf21	ELK3	C4orf47	MTLN
	C1orf35	ELOVL6	C5orf51	MYC
	C1QL3	ENDOD1	C920006O11Rik	NDRG1
	C3orf58	EPB41L3	C9orf116	Neat1
	C4orf54	EPHA4	C9orf72	NEK1
	C6orf120	EREG	CA6	NICN1
	C8orf58	ERRFI1	CANX	NPC1
	C9orf3	EXT1	CAPG	NR1D2
	CA5B	F2R	CARF	NSUN3
	CACNA2D1	F2RL1	CARS	NUBPL
	CADM1	FAM20C	CAT	NUP210
	Cald1	FARP1	CBR4	NUPR1
	CALU	FBLN5	CCDC122	OARD1
	CAP2	FBN1	CCDC173	OGFRL1
	CAPN2	FDFT1	CCDC174	OGT
	CAPZB	FHDC1	CCDC18	PAPOLA
	CARD10	FHL1	CCDC181	PARN
	CARD19	FHOD3	CCDC186	PCMTD2
	CASP1	FILIP1L	CCDC22	PEG3
	Casp12	FKBP10	CCDC28A	PHF10
	CAV1	FLNA	CCDC47	PIR
	CAV2	FLRT2	CCDC66	PITX2
	CAVIN2	FLRT3	CCDC68	PLA2G12A
	Cbr2	FOSL2	CCDC77	PPP1R15A
	CBX5	FOXF1	CCNDBP1	PQLC3
	CCDC102A	FRMD4A	CCNH	PRKDC
	CCDC124	FSCN1	CCNT2	PROCR
	CCDC141	FST	CCP110	PSAP
	CCDC25	GADD45G	CD2BP2	PSPH
	CCDC80	GALNT2	CDADC1	PVT1
	CCDC85B	GAS6	CDC42BPG	RECQL4
	CCL17	GBP2	CDK10	RHBDD1
	Ccl2	GBP3	CDK5RAP1	Rhox5
	CCL5	GCA	CDKN1A	SBK1
	CCM2	GCNT2	CDPF1	SDF2L1
	CCND1	GFRA2	CEBPB	SH3BGRL2
	CCND3	GHR	CEBPG	SLC1A4
	CCNYL1	GLIPR2	CENPH	SLC25A33
	CD151	GNG11	CENPO	SLC2A3
	CD200	GP1BB	CENPQ	SLC48A1
	Cd24a	GPR176	CENPV	SMYD3
	CD34	GPRIN3	CEP128	Snhg12
	CD44	Gvin1	CEP170	Snhg5
	Cd59a	GXYLT2	CEP290	Snhg6
	CD82	H19	CEP57	SNORD22
	CD9	HAS2	CEP57L1	SOAT1
	Cd99	HBEGF	CEP97	SOAT2
	CDC42EP1	HEPH	CEPT1	SORD
	CDC42EP3	HES1	CFAP36	SQSTM1
	CDC42EP5	HIPK2	CHAC1	SRXN1
	CDH11	HIVEP3	CHCHD10	STBD1
	CDH2	HMGCS1	CHCHD5	STRBP
	CDHR1	HOPX	CHCHD6	TAF7L
	CDK14	HS6ST2	CHD1L	THEM4
	CDK2AP1	HSD17B7	CHD2	TMEM181
	CDK6	HSPB6	CHEK1	TMEM206
	Cdkn1c	IDI1	CHKA	TNFAIP2
	CDKN2B	IER5L	CHORDC1	TP53INP1
	CDON	IFI16	CIART	TRIB3
	CEBPD	Ifi27l2a	CLBA1	TSEN2
	CELF2	Ifi47	CLCN3	TUBA4A
	CEMIP	IFIH1	CLDND1	UAP1L1
	CENPW	IFIT1	CLN8	UFD1
	CFL1	IFITM2	CLUAP1	UGT1A6
	CFL2	IFITM3	CLYBL	VLDLR
	CGNL1	IGF1	CMSS1	WASHC2A
	CHODL	IGFBP2	CMTM3	XPOT
	CHRDL1	Iigp1	CNOT4	ZBTB21
	CHST12	IKZF2	CNPPD1	ZFAND2A
	CISD2	IL13RA1	CNPY2	Zfas1
	CKAP4	IL17RC	COASY	Zfp945
	CKB	IL1RL1	COL14A1	Zfp946
	CLCN5	ILK	COMMD3	Zfp994
	CLDN1	INHBA	COMTD1	ZNF445
	CLDN12	INHBB	COQ10A	ZSCAN26
	CLIP1	INSIG1	COQ5	ZYG11B
	CLOCK	IRF1	CORO7
	CLTB	Irgm1	COX15
	CLU	IRS1	COX16
	CMPK1	IRX3	COX6A2
	CNKSR3	ISG15	CPOX
	CNN2	ITGA3	CR1L
	CNN3	ITGB8	CREBBP
	CNOT6L	ITM2A	CREBRF
	CNR1	JAG1	CREG1
	CNRIP1	KCNK1	CRLS1
	COL11A1	KCTD10	CRYZ
	COL12A1	KCTD11	CRYZL1
	COL16A1	KCTD12	CTH
	COL18A1	KHDRBS3	CTNNBL1
	COL1A1	KIAA0930	CTSD
	COL1A2	KLF10	CWC27
	COL27A1	KLHDC8A	CWF19L2
	COL3A1	KLHL4	CYB5R1
	COL4A1	Klra4	CYP2J2
	COL4A2	KRT18	D130051D11Rik
	COL4A5	LASP1	DARS2
	COL4A6	LBH	DBP
	COL5A1	LDLR	DCAF4
	COL5A2	LGALS3BP	DCAF8
	COL5A3	LGALS9B	DCTN4
	COL6A1	LHFPL6	DCXR
	COL6A2	LIFR	DDB2
	COL8A1	LOXL1	DDIT3
	COLEC12	LOXL2	DDIT4
	COLGALT1	LOXL3	DDR2
	COPG1	LRIG1	DDRGK1
	COPZ2	LSS	DDX28
	CORO1C	LTBP2	DDX52
	COTL1	LTBP3	DENND4A
	CP	LURAP1L	DEPDC7
	CPNE4	LXN	DEPTOR
	CPNE8	LY6E	DFFB
	CPXM2	MAB21L1	DGAT2
	CRABP1	MACC1	DGKD
	CREB3L1	MAF	DHDDS
	CRIM1	MAGEH1	DHFR
	CRIP1	Masp1	DHRS7
	Crip2	MCL1	DHRS7B
	CRISPLD2	MEDAG	DIP2C
	CRTAP	MET	DIXDC1
	CSF1	METRNL	DLAT
	CSRP1	MFAP3L	DMXL2
	CST3	MICAL2	DNAJA3
	CTDNEP1	MME	DNAJA4
	CTGF	MN1	DNAJB2
	CTHRC1	MSC	DNAJB9
	Ctla2a	MSLN	DNAJC12
	Ctla2b	MSMO1	DNAJC18
	CTNNA2	MSRB3	DNAJC28
	CTNNAL1	MTAP	Dnm3os
	CTNND1	MVD	DNPH1
	CTSC	MVK	DOCK9
	Cux1	Mxra7	DPH6
	CX3CL1	MYCN	DPH7
	CXCL10	MYH9	DPP7
	CXCL12	MYL12A	DPPA2
	CXCL14	MYL9	DSN1
	CXXC5	MYO1C	DTD1
	CYB5B	NAB2	DTL
	Cyb5r3	NBEA	DUS2
	CYBA	NDN	DUS4L
	CYP1B1	NEDD9	DYM
	CYP51A1	Nes	DYNC1H1
	CYR61	NFKB2	DYNC2LI1
	CYTH3	NID2	DZIP1
	DAB2IP	NMT2	DZIP3
	DAD1	NOCT	EAPP
	DAG1	NPR3	EBPL
	Dancr	Nptn	ECHDC2
	DAP	NREP	ECPAS
	DAPK2	Nrg1	EEF2K
	DBI	NRP1	EEFSEC
	DBNDD2	NSDHL	EFCAB2
	DCN	NSG1	EFNA1
	DDAH1	NTN1	EIF1
	DDAH2	NTN4	EIF1AD
	DDR1	NUAK2	EIF2B3
	DDX58	OAF	EIF3C
	DDX60	OAS1	EIF4G3
	DHCR24	Oasl2	EIF5
	DHCR7	OGN	ELMOD3
	DIDO1	PAG1	ELOVL3
	DKK2	PALLD	EMC1
	DKK3	PAPPA	EMP2
	DLC1	PAPSS2	ENO4
	DLGAP4	PARM1	EPG5
	DMD	PARVA	EPRS
	DPY19L1	PCDH18	EPS8
	DPYSL3	PCOLCE	ERCC5
	DRAP1	PDGFB	ERLIN1
	DSTN	PDGFD	ERMP1
	DUSP1	PDLIM2	ERO1A
	DUSP6	PDLIM4	ESD
	DVL1	PDLIM5	ETS2
	E2F6	PDLIM7	EXOG
	E2F7	PEAK1	EXOSC4
	EBF1	PFN1	EXOSC5
	EBP	PKIA	F11R
	ECE1	PLAC8	FAF1
	ECM1	PLAT	FAM122B
	EDIL3	PLAU	FAM129A
	EDN1	PLEKHF1	FAM171B
	EEF1D	PLEKHG2	FAM173A
	EFEMP1	PLEKHG4	FAM214A
	EFEMP2	PLPP3	FAM221A
	EFNB1	Plscr2	FAM229B
	EFNB2	PLXNA1	FAM84B
	EGFR	PLXNA2	FANCD2
	EGLN1	PMEPA1	FARSB
	EGLN3	PMVK	FASTKD1
	EGR2	POSTN	FASTKD2
	EGR3	PPA1	FBN2
	Ehbp1l1	PRKAG2	FBXL20
	EHD2	PRKG2	FBXL4
	EHD4	PRRX2	FBXO6
	EIF1AY	PRSS23	FBXW2
	EIF2AK2	PSMB10	FGF21
	EIF4E	PTCHD4	FIBP
	EIF5A2	PTN	FLCN
	ELFN1	PTP4A2	FLYWCH1
	ELK1	PTPN13	FNIP1
	ELK3	PTPRF	FOS
	ELL2	PTPRZ1	Foxn3
	ELOC	PXDC1	FOXO3
	ELOVL6	RARB	FOXRED2
	EMP1	RARRES1	FRA10AC1
	ENC1	RASSF6	FRRS1
	ENDOD1	RBM3	FTL
	ENO1	RHBDF1	Ftx
	ENOPH1	RHOBTB3	FUOM
	EPAS1	RHOJ	GAA
	EPB41L2	RPRM	GAB2
	EPB41L3	RPS6KA4	GABARAPL1
	EPHA4	RRAS	GADD45A
	ERAP1	RTP4	GALM
	EREG	RUNX3	GARS
	ERG28	S100a11	GAS5
	ERGIC1	S100A16	GATC
	ERP29	S100A4	GCH1
	ERRFI1	S1PR3	GCLC
	ETV1	SAMD9L	GCLM
	ETV6	SAP18	GDF15
	EXT1	SC5D	GDF5
	EYA4	SCARB1	GDPD1
	F2R	SCHIP1	GEMIN2
	F2RL1	SCN5A	GFER
	F3	SDC2	GGA2
	FABP5	SDC4	GHITM
	FADS2	SEMA3A	GLUL
	FADS3	SEMA3E	GMCL1
	FAM110B	SEMA7A	GNA13
	FAM114A1	SEPT9	GNPDA1
	FAM118A	SERPINA3	GNPDA2
	FAM129B	SERPINB1	GNPNAT1
	FAM171A1	SERPINE1	GNPTG
	FAM198B	SFRP2	GOT1
	FAM20C	SGMS1	GPATCH1
	FAM217B	SGMS2	GPBP1L1
	FAM241A	SH3BGRL	GPCPD1
	FAM3C	SH3PXD2B	GPNMB
	FAM89B	SHB	GPR137B
	FARP1	SLC14A1	Gpr137b-ps
	FARP2	SLCO1A2	GPT2
	FAT1	SLIT2	GRASP
	FBLN5	SMAD3	GSTA5
	FBN1	SNCA	GSTO1
	FDFT1	SORBS2	GSTZ1
	FDPS	SOX11	GTF2A1
	FERMT2	SPARC	GTF2H1
	FEZ2	SPECC1	GTF2H4
	FHDC1	Speer4a	GTF2I
	FHL1	SPEG	GTPBP2
	FHL2	SPON1	H3F3A
	FHOD3	SPP1	HAGH
	FILIP1L	SPRR1A	HAUS1
	FIS1	SPRY1	HAX1
	FJX1	SQLE	HBP1
	FKBP10	ST5	HDAC8
	FKBP14	ST8SIA2	HEATR5B
	FLNA	STARD4	HEBP2
	FLNB	STYK1	HECA
	FLOT2	SYNC	HEMK1
	FLRT2	SYNPO	HERPUD1
	FLRT3	TACSTD2	HGSNAT
	FLT1	TAGLN	HHIPL1
	FMNL3	TAGLN2	HIBCH
	FMOD	TAPBP	HINT3
	Fndc1	TENM3	HIRIP3
	FNDC3B	TGFB1I1	HIST1H1C
	FOSL2	TGFB2	HLCS
	FOXF1	TGFB3	HMOX1
	FRMD4A	TGFBR2	HOOK2
	FRMD6	Tgtp1	HOXA5
	FSCN1	THBS1	HSCB
	FST	THBS2	HSD3B7
	FSTL1	TIMP1	HSP90AA1
	FUBP1	TIMP2	HSPA1A
	FZD1	TLL1	Hspa1b
	FZD2	TLN1	HSPA5
	FZD8	TM4SF1	HSPA8
	GADD45G	TM7SF2	HSPA9
	GALNT2	TMEFF2	HSPB1
	GALNT4	TMEM176A	HSPE1
	GAS6	TMEM176B	HSPH1
	GATAD2A	Tmsb4x	HUWE1
	GBP2	TNC	IAH1
	GBP3	TNFAIP3	IARS
	GBP6	TP53	IARS2
	GBP7	Tpm1	IBTK
	GCA	Tpm2	IDE
	GCHFR	Tpm4	IER3
	GCNT2	Trac	IFT122
	GDNF	Trav9d-3	IFT172
	GET4	Trim30d	IFT88
	GFOD1	TSC22D1	IGDCC4
	GFOD2	TULP4	IGF2R
	GFRA2	UBTF	IGFBP4
	GHR	USP18	IKBKG
	GJB3	USP7	ILF3
	GLIPR2	VCAM1	IMMP2L
	GLIS2	VCL	IMPACT
	GLRX	VIT	ING4
	GLS	WDR1	INTS6L
	GLTP	WISP1	IPP
	GNAI2	WNT5A	ITGB1BP1
	GNAS	WNT7B	ITPR2
	GNB1	WSB2	IVNS1ABP
	GNB2	XAF1	JMY
	GNG11	ZFP36L2	Kantr
	GNL1	ZFPM1	Kat6b
	GP1BB	ZIC3	KAT8
	GPC1	ZNF385B	KCTD18
	GPC4	ZNF469	KCTD2
	GPC6	ZNF503	KDM4A
	GPER1	ZYX	KDM7A
	GPR176		KDSR
	GPRC5B		KIAA1147
	GPRIN3		KIF3A
	GPSM1		KITLG
	GPX8		KIZ
	GRB14		KLF11
	GSN		KLF15
	GSPT1		KLF4
	GSTM1		KLF9
	Gt(ROSA)26Sor		KLHL12
	GULP1		KLHL24
	Gvin1		KLHL7
	GXYLT1		KNTC1
	GXYLT2		Ktn1
	GYPC		LACTB2
	H19		LANCL2
	H2-T22		LARS
	H4C8		LCK
	HACD1		LDLRAD3
	HACD4		LGALS3
	HAS2		LGALS8
	HAUS7		LHFPL2
	HBEGF		LINS1
	HCFC1R1		LMBRD1
	HDAC7		LMF1
	HDAC9		LONP1
	HDLBP		LRPPRC
	HEPH		LUC7L
	HES1		LUC7L2
	HEY2		LYPLAL1
	HGF		LYRM4
	HIPK2		LYST
	HIVEP3		LZTR1
	HK1		MAATS1
	HLA-E		MAFG
	Hmgb1		MALAT1
	HMGCR		MAPK12
	HMGCS1		MAPK9
	Hmgn3		MARCH7
	Hmgn5		MARF1
	HNRNPAB		MARS
	HOPX		MBD4
	HPCAL1		MCCC1
	HS6ST1		MCM8
	HS6ST2		MCOLN1
	HSD17B7		MCPH1
	HSPB6		MCRIP2
	ID1		MDM2
	IDI1		MDM4
	IER5L		MDP1
	IFI16		MEI4
	Ifi27l2a		METTL15
	IFI35		METTL22
	IFI44		METTL2A
	Ifi47		METTL3
	IFIH1		METTL4
	IFIT1		METTL7A
	IFIT3		Mettl7a2
	Ifitm10		METTL8
	IFITM2		MFSD1
	IFITM3		MFSD11
	IFNGR1		MIGA1
	IGF1		MIPOL1
	IGFBP2		MITF
	IGFBP3		MKNK1
	IGLON5		MKRN1
	IGSF8		MKRN2
	Igtp		MLKL
	Iigp1		MLLT11
	IKBIP		MMP12
	IKZF2		MMP19
	IL13RA1		MPP6
	IL17RC		MREG
	IL1RAP		MRI1
	IL1RL1		MROH1
	ILK		MRPL1
	INHBA		MRPL15
	INHBB		MRPL2
	INSIG1		MRPL32
	IQGAP2		MRPL37
	IQGAP3		MRPL39
	IRF1		MRPL45
	IRGM		MRPL47
	Irgm1		MRPS18A
	IRS1		MRPS22
	IRS2		MRPS34
	IRX3		Mt1
	ISG15		Mt2
	ITGA1		MTBP
	ITGA3		MTG1
	ITGAV		MTHFD1L
	ITGB1		MTHFD2
	ITGB5		MTLN
	ITGB8		MTM1
	ITM2A		MTPAP
	ITM2B		MTR
	IVNS1ABP		MTRR
	JADE1		MTX3
	JADE2		MUT
	JAG1		MXI1
	JAK1		MYC
	JAK2		MYCBP2
	JCAD		MYO6
	JUP		Mzt2
	KANK2		N4BP2L1
	KAT2B		NADK2
	KAT6A		NAPB
	KCNAB1		NARS
	KCNF1		NAT9
	KCNK1		NBEAL1
	KCNK2		NBR1
	KCTD10		NCEH1
	KCTD11		NCOA1
	KCTD12		NCOR1
	KCTD17		NDC1
	KCTD5		NDRG1
	KDELR2		NDUFAF1
	KDELR3		NDUFAF3
	KHDRBS3		Neat1
	KIAA0232		NEIL1
	KIAA0930		NEK1
	KIF1B		NEK4
	KIF20B		NFATC2IP
	KIF23		NFYB
	KIF26B		NGDN
	KIRREL1		NGLY1
	KLF10		NICN1
	KLF3		NIT1
	KLF7		NIT2
	KLHDC8A		NME4
	KLHL13		NME7
	KLHL30		NOP14
	KLHL4		NOP53
	Klra4		NPC1
	KRT18		NPLOC4
	KRT80		NR1D2
	LASP1		NRDC
	LATS2		NRIP1
	LBH		NSUN3
	LDHB		NTHL1
	LDLR		NUBP1
	LGALS3BP		NUBPL
	LGALS9B		NUDT12
	LHFPL6		NUDT13
	LIF		NUDT18
	LIFR		NUP160
	LIMA1		NUP210
	LIN7A		NUPR1
	LINC00461		NVL
	LIPG		OARD1
	LITAF		ODR4
	LMNA		OGA
	LMNB1		OGFRL1
	LMO7		OGT
	LOX		OMA1
	LOXL1		OPA1
	LOXL2		OPTN
	LOXL3		ORC3
	LPAR1		ORMDL1
	LPL		OSBPL1A
	LPP		OSER1
	LRIG1		OSGEPL1
	LRP10		OTUB2
	LRP2		P2RX4
	LRPAP1		PAFAH2
	LRRC8A		PAPOLA
	LRRK1		PAQR3
	LSP1		PARD6A
	LSS		PARG
	LTBP2		PARN
	LTBP3		PARP2
	LURAP1L		PARP4
	LXN		PARVB
	LY6E		PASK
	LYN		PAXBP1
	LYPD6		PCBD2
	MAB21L1		PCGF6
	MACC1		PCK2
	Macf1		PCMTD2
	MAF		PDCD2
	MAGED1		PDCD2L
	MAGED2		PDCD4
	MAGEH1		PDHB
	MAGI3		PDIA4
	MAN1A2		PDPR
	MAN1C1		PECR
	MAP1LC3A		PEG3
	MAP3K14		PEX11A
	MAP7D1		PEX26
	MAPKAPK2		PEX7
	Mapre2		PGD
	Marcks		PHACTR2
	Masp1		PHF10
	MAST2		PHF20L1
	MBNL1		PHF3
	MBOAT1		PIGH
	MCC		PIK3C3
	MCL1		PIM1
	MDK		PIR
	MEDAG		Pisd-ps3
	MEGF10		PITX2
	MET		PLA2G12A
	METRNL		PLAGL1
	MEX3B		PLCXD2
	MFAP3L		PLIN3
	MFHAS1		PLP1
	MFSD14A		PNKP
	MGLL		PNPLA8
	MGST3		PNRC2
	MICAL2		POGK
	MICALL2		POLB
	MIDN		POLD1
	MLEC		POLDIP2
	MLF2		POLI
	MMD		POLR3E
	MME		POT1
	MMP14		PPCDC
	MN1		PPIE
	MOB3A		PPIL2
	MOSPD2		PPIP5K2
	MPPED2		PPM1H
	MRC2		PPP1R15A
	MRPS21		PPP1R7
	MSC		PPP1R9A
	MSI2		PQLC3
	MSL1		PRDX6
	MSLN		PRELID2
	MSMO1		PREPL
	MSRB1		PRIMPOL
	MSRB3		PRKAA2
	MTAP		PRKDC
	MTCH1		PRMT3
	MTHFD2L		PROCR
	MTMR10		PRPF39
	MT-ND5		PRPF6
	MTTP		PRPH
	MUM1L1		PRPSAP2
	MVD		PSAP
	MVK		PSMA7
	MVP		PSMB3
	Mxra7		PSMB6
	MYADM		PSMC4
	MYCBP		PSMC6
	MYCN		PSMD11
	MYH9		PSMD4
	MYL12A		PSMD7
	MYL12B		PSMG1
	MYL6		PSPH
	MYL9		PSTK
	MYO18A		PTGR2
	MYO1C		Pvr
	MYO1E		PVT1
	NAB2		QRSL1
	NBEA		RAB24
	NBL1		RAB39B
	NCAM1		RAD50
	NCAPH2		RAD51
	NCBP2		RAD51B
	NCOR1		RAD52
	NDN		Raet1c
	Nebl		RAMP2
	NEDD9		RANBP6
	NEK6		RANBP9
	Nes		RARS
	NFIB		RB1
	NFIX		RBBP8
	NFKB1		RBM39
	NFKB2		RBM45
	NFKBIA		RBMS2
	NFKBIE		RBP4
	NGF		RBSN
	NID2		RCAN1
	NIPAL1		RCC2
	NLGN2		Rcor3
	NMT2		RECQL4
	NOCT		REPIN1
	NOD1		RETREG2
	NOL9		RETSAT
	NPAS3		REV1
	NPNT		RFC4
	NPR3		RFESD
	Nptn		RFK
	NR2C2AP		RFXANK
	NR2F1		RHBDD1
	NR2F2		RHEBL1
	NR2F6		Rhox5
	NREP		RIDA
	Nrg1		RIF1
	NRN1		RIOK3
	NRP1		RIOX2
	NRSN1		RMDN1
	NSDHL		RMND1
	NSG1		RNASEH2A
	NTN1		RNF20
	NTN4		RPGR
	NUAK1		RPP40
	NUAK2		RPS6KA2
	NUDT21		RRM2B
	NXF1		RTRAF
	NXN		SARS
	OAF		SBK1
	OAS1		SCCPDH
	Oasl2		SCNM1
	OGFR		SCPEP1
	OGN		SCRN3
	OLFML2B		SCYL3
	OSBPL5		SDE2
	OSGIN1		SDF2L1
	OSMR		SDHAF4
	OSR1		SECISBP2
	OTUD1		SEL1L
	OTUD7B		SENP2
	P4HA1		SENP7
	P4HB		SEPSECS
	PAG1		SERF1A
	PAK1		SETD4
	PALLD		SETD6
	PANK3		SFT2D2
	PAPPA		SFXN4
	PAPSS2		SFXN5
	PARM1		SGF29
	PARP14		SH3BGRL2
	PARP9		SHMT1
	PARVA		SHMT2
	Pbp2		SIRT1
	PCBP4		SIRT3
	PCDH11X		SIRT5
	PCDH18		SLC17A5
	PCDH19		SLC19A1
	PCDH9		SLC1A4
	PCGF5		SLC1A5
	PCOLCE		SLC25A26
	PCYT2		SLC25A33
	PDAP1		SLC25A36
	PDE7A		SLC25A37
	PDGFB		SLC25A53
	PDGFC		SLC2A3
	PDGFD		SLC38A9
	PDGFRL		SLC39A8
	PDHA1		SLC3A2
	PDLIM2		SLC40A1
	PDLIM4		SLC48A1
	PDLIM5		SLC6A8
	PDLIM7		SLC6A9
	PDZD11		SLC7A11
	PEA15		SLC7A2
	PEAK1		SLU7
	PFKL		SMARCAL1
	PFN1		SMC5
	PGM5		Smco4
	PGP		SMIM14
	PGRMC2		SMIM8
	PHACTR4		SMYD3
	PHB		Snhg12
	PHC2		Snhg17
	PHLDA1		Snhg5
	PHLDB1		Snhg6
	PHTF2		Snhg8
	PIK3CB		SNORD22
	PIP4K2B		SNX5
	PITPNA		SOAT1
	PITPNB		SOAT2
	PKIA		SOCS2
	PKP2		SORD
	PLA2G16		SPATA7
	PLAC8		SPICE1
	PLAT		SPTLC1
	PLAU		SQSTM1
	PLEKHA2		SRD5A3
	PLEKHF1		SREK1
	PLEKHG2		SRFBP1
	PLEKHG4		SRPK1
	PLK2		SRPK2
	Plpp1		SRR
	PLPP3		Srrm2
	PLS3		SRSF3
	Plscr2		SRXN1
	PLVAP		STAM
	PLXNA1		STAMBP
	PLXNA2		STARD5
	PLXNB2		STARD6
	PLXND1		STBD1
	PMEPA1		STRBP
	PML		STX3
	PMVK		STXBP4
	POFUT2		SUCLG2
	POLR1D		SUPV3L1
	POR		SWAP70
	POSTN		SYCE2
	PPA1		SYT17
	PPM1G		SZT2
	Ppp1r12b		TADA1
	PPP1R14C		TAF1B
	PPP1R2		TAF7L
	PPP2R1A		TANC2
	PPP2R5B		TATDN1
	PRKACA		TATDN3
	PRKAG2		TAX1BP1
	PRKCA		TAZ
	PRKCI		TBC1D15
	PRKD1		TBC1D17
	PRKG2		TBC1D31
	PRRC2A		TBC1D32
	PRRG3		TBC1D8
	PRRX1		TBCE
	PRRX2		TBPL1
	PRSS23		TCEA1
	PSMB10		TCEANC
	PSMB7		TCTEX1D2
	PSMB8		TEDC2
	PTBP2		TEX9
	PTCHD4		TFB1M
	PTGER4		THAP3
	PTH1R		THEM4
	Ptms		THUMPD2
	PTN		THYN1
	PTP4A2		TIMELESS
	PTPN12		TINF2
	PTPN13		TLK2
	PTPRF		TMEM131
	PTPRK		TMEM141
	PTPRZ1		TMEM144
	PTTG1IP		TMEM161A
	PURB		TMEM181
	PXDC1		TMEM206
	PXDN		TMEM209
	RAB11A		TMEM218
	RAB11B		TMEM238
	RAB2A		TMEM268
	RALB		TMX2
	RAP2A		TNFAIP2
	RAPGEF2		TNFRSF19
	RARB		TNFRSF21
	RARRES1		TOP3B
	RASSF1		TP53BP1
	RASSF6		TP53INP1
	RBM3		TPP1
	RBP1		TPR
	RCAN2		TPRKB
	RCN1		TRAP1
	RCN3		TRIB3
	REEP5		TRIM37
	RFLNB		TRMT10B
	RGMA		TRMT2A
	RHBDF1		Trmt61b
	RHOBTB3		TRUB2
	RHOC		TSEN15
	RHOG		TSEN2
	RHOJ		TSFM
	RND3		TTC3
	RNF152		TTC32
	ROR2		TTF2
	RORA		TUBA4A
	RPL5		TUBE1
	RPRM		TUBGCP2
	RPS6KA4		UAP1L1
	RRAS		UBN1
	RRAS2		UBR2
	RSAD2		UBR3
	RSU1		UBR4
	RTP4		UBXN4
	RUNX1		UCHL1
	RUNX3		UCHL5
	RYK		UFD1
	S100A10		UGT1A6
	S100a11		UHRF1BP1L
	S100A13		UHRF2
	S100A16		UPF3B
	S100A4		UQCR10
	S100A6		URI1
	S1PR2		UROD
	S1PR3		USE1
	SAMD14		USP11
	SAMD4A		USP3
	SAMD9L		USP37
	SAP18		USP40
	SBF1		USP48
	SC5D		UTP14A
	SCARB1		UVSSA
	SCARF2		VARS2
	SCD		VCPIP1
	SCHIP1		VEGFA
	SCN5A		VLDLR
	SDC2		VPS13B
	SDC4		VPS39
	SEC24D		VRK2
	SELENOM		WARS
	SELENON		WASHC2A
	SELENOP		WASHC4
	SEMA3A		WDR12
	SEMA3C		WDR26
	SEMA3D		WDR45
	SEMA3E		WDR54
	SEMA3F		WDR73
	SEMA7A		WDR89
	SEPT9		Xpnpep3
	SEPT11		XPOT
	SERPINA3		XRCC5
	SERPINB1		XYLB
	Serpinb6b		YPEL2
	SERPINE1		YPEL5
	SFPQ		YWHAG
	SFRP2		ZBTB21
	SFXN3		ZC3H6
	SGMS1		ZC3H8
	SGMS2		ZC3HC1
	SH3BGRL		ZFAND2A
	SH3BP4		ZFAND4
	SH3GL2		Zfas1
	SH3GLB1		Zfp229
	SH3KBP1		Zfp677
	SH3PXD2B		Zfp820
	SHB		Zfp871
	SHISA4		Zfp874b
	SHROOM3		Zfp938
	SIPA1		Zfp943
	SIPA1L1		Zfp945
	SIPA1L3		Zfp946
	SIRPA		Zfp994
	SIX1		Zfp995
	SIX4		ZFYVE19
	SKIL		ZFYVE27
	SLC14A1		ZKSCAN8
	SLC16A2		ZMYM6
	SLC1A6		ZNF106
	SLC22A23		ZNF180
	SLC24A3		ZNF2
	SLC25A24		ZNF239
	SLC25A4		ZNF250
	Slc35a2		ZNF274
	SLC35A4		ZNF292
	SLC35B2		ZNF329
	SLC35E1		ZNF346
	SLC39A1		ZNF354C
	SLC39A13		ZNF365
	SLC44A1		ZNF445
	SLC4A4		ZNF451
	SLC6A6		ZNF616
	SLC9A3R1		ZNF639
	SLC9A6		ZNF688
	SLCO1A2		ZNF746
	SLCO3A1		ZNF799
	SLIT2		ZNF839
	SMAD3		ZRANB3
	SMARCA2		ZSCAN26
	SMARCD3		ZSWIM7
	SNCA		ZUP1
	Snhg18		ZWINT
	Snhg4		ZYG11B
	SNRPD3
	SNX25
	SNX9
	SOCS3
	SOCS5
	SORBS2
	SORCS2
	SOX11
	SPARC
	SPCS3
	SPECC1
	Speer4a
	SPEG
	SPNS2
	SPON1
	SPP1
	SPRR1A
	SPRY1
	SPRY4
	SQLE
	SRF
	SRGAP3
	SRI
	SSH1
	ST3GAL2
	ST3GAL5
	ST5
	ST6GAL1
	ST8SIA2
	STARD13
	STARD4
	STIM2
	STOX2
	STYK1
	SUDS3
	SYNC
	SYNCRIP
	SYNGR2
	SYNPO
	SYT12
	SYTL2
	TACSTD2
	TAGLN
	TAGLN2
	TAPBP
	TBC1D8B
	TCEAL8
	TCF24
	TCIM
	TDRKH
	TECR
	TENM3
	TFEC
	TGFB1I1
	TGFB2
	TGFB3
	TGFBR2
	Tgtp1
	THBS1
	THBS2
	THY1
	TIMP1
	TIMP2
	TIMP3
	TJP2
	TK1
	TLL1
	TLN1
	TM4SF1
	TM7SF2
	TM9SF3
	TMBIM6
	TMEFF2
	TMEM123
	TMEM171
	TMEM176A
	TMEM176B
	Tmem29
	TMEM45A
	TMEM47
	TMEM51
	TMEM64
	TMEM97
	TMOD3
	Tmsb4x
	TNC
	TNFAIP3
	TNFAIP8
	TNFRSF1B
	TNFRSF25
	TNFSF11
	TNRC18
	TNS2
	TNS3
	TOR3A
	TP53
	TP53INP2
	TPBG
	TPCN1
	Tpm1
	Tpm2
	Tpm4
	TPST2
	TRABD2B
	Trac
	TRAF5
	TRAM2
	TRAPPC2
	Trav9d-3
	TRIB1
	TRIM16
	Trim30a
	Trim30d
	TRIM59
	TRIM8
	TRMT10A
	TSC22D1
	TSLP
	TSPAN12
	TSPAN2
	TSPAN7
	TSPAN9
	TSPO
	TTYH2
	TUBA1A
	TUBB2A
	TUBB3
	TUBB6
	Tug1
	TULP4
	TUSC1
	TUSC3
	TXNDC5
	TXNRD3
	UAP1
	Ubap2l
	UBE2U
	UBE2V1
	UBTF
	UBXN2A
	UGCG
	UNC13C
	UPK1B
	UQCRHL
	USP12
	USP18
	USP50
	USP7
	VAMP3
	VASN
	VASP
	VCAM1
	VCL
	VDR
	VGLL2
	VGLL3
	VIT
	Vma21
	VSNL1
	WDR1
	WDR6
	WDR83OS
	WISP1
	WISP2
	WLS
	WNT4
	WNT5A
	WNT7B
	WSB2
	WWC2
	XAF1
	XIAP
	YWHAE
	YWHAZ
	ZBTB7A
	ZDHHC15
	ZDHHC2
	ZDHHC9
	ZFP36L1
	ZFP36L2
	ZFP91
	ZFPM1
	ZFPM2
	ZIC3
	ZNF385B
	ZNF442
	ZNF469
	ZNF503
	ZNF664
	ZNF697
	ZNHIT1
	ZYX

## Sheet: 7kCHOL
Supplementary Table S2-B
7kCHOL-treated 661W cells
	N1.5	N2	P1.5	P2
	1200015M12Rik	3110039I08Rik	1110038B12Rik	1110038B12Rik
	1700009N14Rik	AACS	1810026B05Rik	1810026B05Rik
	2010204K13Rik	ACAT2	1810032O08Rik	1810032O08Rik
	3110039I08Rik	Acat3	2410006H16Rik	2410006H16Rik
	5033430I15Rik	AIF1L	2700099C18Rik	5430406J06Rik
	AACS	ANGPTL2	5430406J06Rik	5430416N02Rik
	ACACA	ANKRD1	5430416N02Rik	AARS
	ACAT2	ARL4C	AAED1	ABCA1
	Acat3	B4GALT5	AARS	ACOT2
	ACLY	C4orf54	ABCA1	ADAMTS1
	ACSL5	C8orf58	ABHD10	AKNA
	ADCY7	CAVIN2	ABHD5	ALDH18A1
	AEN	CCDC25	Abi3bp	ALDH1L2
	AGPS	CCL17	ABRAXAS1	Ank2
	AIF1L	CCND1	ABTB2	ANKRD12
	AK1	CDC42EP3	ACKR3	ANKRD44
	AK4	CNN2	ACOT2	ARHGAP12
	ALDOC	COTL1	ACTB	ARHGEF2
	ALS2CR12	CRIP1	ADAMTS1	ARL14EP
	AMD1	CXCL12	ADD3	ARMCX1
	ANGPTL2	CXCL14	ADH7	ASNS
	ANGPTL4	CYP51A1	ADNP2	ATF3
	ANKRD1	DAPK2	AEBP2	ATF4
	AP1S1	DHCR24	Aff2	ATP1B1
	APCDD1	DHCR7	AFF4	ATP6V1B2
	AREG	DUSP6	AGFG1	AUTS2
	ARF3	EGR2	AHR	AVL9
	ARL4C	EGR3	Akap9	BAZ2B
	ARPC4	ELK3	AKIRIN2	BDNF
	ARPC5	ELOVL6	AKNA	BLNK
	ARSJ	EREG	AKT1S1	C12orf4
	Atp5k	ERG28	ALDH18A1	C15orf48
	ATXN7L1	ERRFI1	ALDH1L2	CAMK1D
	AXIN2	ETV5	ALG10	CARS
	B4GALT5	F2RL1	AMDHD2	CCDC186
	BAG2	FAM49B	AMN1	CCNG2
	BIN1	FAR1	ANGPTL6	CDH10
	BMPER	FASN	Ank2	CDKN1B
	BPGM	FDFT1	ANKHD1	CDO1
	C11orf74	GADD45G	ANKRD11	CEBPB
	C4orf54	GCNT2	ANKRD12	CEBPG
	C8orf58	Gm14005	ANKRD33B	CFTR
	C8orf59	HAS2	ANKRD44	CHAC1
	CARD10	HBEGF	APBB2	CHD2
	CAV2	HIVEP3	APC	CHKA
	CAVIN2	HMGCR	APOBEC1	CIART
	CBX5	HMGCS1	APOBR	CLBA1
	CCDC124	HSD17B7	APPL2	CLCN3
	CCDC25	IDI1	ARAP2	CLN8
	CCDC85B	INHBB	Arf2	CNPPD1
	CCL17	INSIG1	ARFGEF2	CPEB2
	Ccl2	KCTD11	ARFRP1	CPEB4
	CCND1	LBH	ARHGAP12	CPOX
	CCND3	LDLR	ARHGEF2	CRBN
	CCNF	LOXL1	ARID4B	CREBRF
	CCNG1	LPCAT1	ARID5A	CTH
	Cd59a	LRP8	ARID5B	CXCL1
	CDC42EP3	LSM6	ARIH1	CXCL10
	CDC42SE1	LSS	ARL13B	CYB5R1
	CDHR1	LY6E	ARL14EP	DCN
	CDK6	MLEC	ARMCX1	DDIT3
	CDKN2B	MRPS21	ARMCX3	DDIT4
	CEMIP2	MSMO1	ARRDC3	DNAJB9
	CETN2	MVD	ASCC3	DPP7
	CHRNB1	MYCN	ASNS	DUSP1
	CMTM6	Nes	ASXL2	DUSP16
	CNN2	NSDHL	ATAD2	DUSP8
	COL3A1	NUAK2	ATAD2B	EOMES
	COL5A1	PCYT2	ATF2	EPRS
	COL5A3	PDLIM2	ATF3	ETS2
	CORO1C	PHLDA1	ATF4	FAM129A
	COTL1	PLAU	ATF6	FAM171B
	CRIP1	PMEPA1	ATG12	FAT4
	Crip2	PRKG2	ATG14	FBXO32
	CSF1	RAB11A	ATG16L2	FGF21
	CSRP1	RNF145	ATP1B1	FLCN
	CST6	S1PR3	ATP2B1	FMNL2
	CXCL12	SC5D	ATP6V0B	FNIP1
	CXCL14	SEMA7A	ATP6V0D1	FNIP2
	CYP51A1	SERPINE1	ATP6V1B2	Foxn3
	DAD1	SIGMAR1	ATP6V1C1	GADD45A
	DAPK2	SNN	ATP6V1D	GCLC
	DBI	SOCS5	ATP6V1H	GDF15
	DCTPP1	Speer4a	AUTS2	GEM
	DDAH1	SQLE	AVL9	GLCE
	DDT	SRF	BACH1	GNPDA1
	DDX17	STARD4	BAZ2B	GPNMB
	DHCR24	THBS1	BBC3	GPR146
	DHCR7	TIMP1	BBIP1	GPT2
	DKK2	TM4SF1	BBS7	GTPBP2
	DKK3	TMEM171	BBX	HBP1
	DMAC1	TMEM50B	BCAR3	HDAC5
	DUSP5	TNFAIP3	BCAT1	HECA
	DUSP6	TNNT2	BCL6	HERPUD1
	DYNLL1	TNS3	BCLAF1	HIST1H1C
	E430010N07Rik	Trac	BDNF	HMOX1
	EBP	TUBB4B	BICRAL	IARS
	ECHDC1	TUBB6	BLNK	ID2
	EDN1	UQCRHL	BMP2	ID3
	EEF1AKMT1	VAMP3	BMP2K	IER3
	EFNB1	WNT7B	BRCA1	IFIT2
	EGR1		BRCA2	IMPACT
	EGR2		BRD2	IRF2BP2
	EGR3		BRI3	JMJD1C
	EHD4		BROX	JUN
	EI24		BSDC1	KANSL1L
	EIF4EBP2		BTAF1	Kat6b
	ELK3		BTF3L4	KCTD12
	ELOVL1		BTG1	KDM6B
	ELOVL6		C12orf4	KDM7A
	EMP1		C15orf48	KIF21B
	EMP3		C16orf72	KLF11
	EREG		C16orf87	KLF12
	ERG28		C18orf54	KLF15
	ERGIC1		C1orf43	KLF2
	ERRFI1		C5orf51	KLF4
	ETV5		C9orf72	KLF6
	F2RL1		CA13	KLF9
	FADS2		CAMK1D	KLHL24
	FAM102B		CARS	LCORL
	FAM126B		CCAR1	LGALS3
	FAM171A1		CCDC18	LHFPL2
	FAM20C		CCDC186	LMBRD1
	FAM217B		CCDC28A	LONP1
	FAM49B		CCDC47	LONRF1
	FAM98A		CCDC68	LYSMD3
	FAR1		CCDC93	MAF
	FASN		CCNG2	MAFG
	FDFT1		CCNL1	MALAT1
	FDPS		CCNT2	MANEA
	FHDC1		CD47	MDFIC
	FHL2		CDC42BPA	MEF2A
	FOSL1		CDH10	MEGF9
	FSCN1		CDK19	MEI4
	FST		CDKN1B	MEX3B
	FUBP1		CDKN2AIP	MFSD11
	GADD45G		CDO1	MNT
	GATAD2A		CDS2	Mt1
	GCA		CDT1	MTBP
	GCNT2		CEBPB	MTHFD2
	Ggta1		CEBPD	MTHFR
	GLRX		CEBPG	MUM1L1
	GPER1		CENPN	MXI1
	GPX8		CENPP	MYC
	GRAMD4		CEP170	MYLIP
	Gvin1		CEP44	N4BP2L1
	HACD1		CEP57	NBEAL1
	HAS2		CFTR	NCEH1
	HBEGF		CHAC1	NDRG1
	HIVEP3		CHD2	Neat1
	HMGCR		CHEK1	NFIL3
	HMGCS1		CHKA	NR1D2
	HPCAL1		CIART	NR4A1
	HSD17B7		CIR1	NUPR1
	HSPA8		CITED2	OGN
	IDI1		CLBA1	OSBPL3
	Ifi27l2a		CLCN3	OTUB2
	Ifitm10		CLCN7	PCDH17
	IFITM2		CLK1	PCDH7
	IFITM3		CLK4	PCK2
	IGF1		CLN8	PDCD4
	IGFBP7		CMTM3	PDE4B
	IL1R1		CNNM2	PDGFRA
	IL1RL1		CNPPD1	PER1
	INHBA		CNTF	PHF10
	INHBB		COBLL1	PIK3IP1
	INSIG1		COPRS	PIM1
	IRAK2		CORO2B	PIP4P1
	JPT1		CPEB1	PLAGL1
	KCNF1		CPEB2	PLCXD2
	KCNK2		CPEB4	Pmaip1
	KCTD11		CPOX	PNPLA8
	KCTD17		CPT1A	PNRC1
	KCTD5		CRBN	PPARGC1A
	KIAA0930		CREBBP	PPP1R15A
	KLHDC8A		CREBRF	PRICKLE2
	KLHL30		CREBZF	PSPH
	Klra4		CRLS1	Pvr
	KRT80		CSRNP1	RAB39B
	LASP1		CTDSP2	RHEBL1
	LBH		CTDSPL2	RHOB
	LDHA		CTH	RORA
	LDLR		CTNS	RSAD2
	LGALS9B		CTSA	SARS
	LIF		CTSC	SAT1
	LMAN2		CTTNBP2NL	SELENOW
	LOXL1		CUL4B	SEMA3D
	LPAR6		CWF19L2	SIRT1
	LPCAT1		CXCL1	SLC1A4
	LRP8		CXCL10	SLC30A4
	LSM6		CYB5R1	SLC35F5
	LSP1		CYP1B1	SLC38A2
	LSS		D130051D11Rik	SLC3A2
	LURAP1L		DACT1	SLC40A1
	Ly6a		DBP	SLC6A9
	LY6E		DCAF8	SLC7A1
	M6PR		DCN	SNAI2
	MACC1		DDIT3	Snhg12
	Mapre2		DDIT4	Snhg17
	Masp1		DDR2	Snhg5
	MAT2A		DENND4A	SNORD22
	METRNL		DEPDC7	SORD
	MFAP3L		DEPTOR	SOX4
	MFSD2A		DERL1	SPON1
	MGLL		DGKH	SPRY2
	MICAL2		DHRS3	SQSTM1
	MIDN		DHRS7	SRSF3
	MLEC		DHX40	STBD1
	MMAB		DIRC2	STMN4
	MOB3A		DLD	STX3
	MPRIP		Dleu2	SYTL2
	MRPL18		DNAJA3	TAC1
	MRPL41		DNAJB4	TAF15
	MRPL42		DNAJB9	TAF1D
	MRPS21		DNAJC13	TBC1D15
	MRPS25		DOCK11	TBC1D31
	MSMO1		DPP7	TRIB3
	MSRB3		DSN1	TSC22D3
	MTAP		DTNA	TSPYL4
	MTMR10		DUS4L	USP53
	MTTP		DUSP1	UVRAG
	MVD		DUSP10	VLDLR
	MVK		DUSP11	WASHC2A
	MYCBP		DUSP16	XPOT
	MYCN		DUSP3	YPEL2
	MYL9		DUSP8	YPEL5
	MYO1C		DVL2	ZBTB10
	NCBP2		DYNC1H1	ZBTB18
	NDN		DZIP3	ZBTB21
	NDUFB3		EEF2K	Zfas1
	Nes		EEPD1	Zfp945
	NFKBIE		EFNA1	ZMYM6
	NGF		EHBP1	ZNF367
	NOP10		EIF2AK3	ZNF655
	NREP		EIF3A	ZYG11B
	NRP1		EIF3C
	NRSN1		EIF4EBP1
	NSDHL		EIF5
	NUAK2		ELF1
	NUDT2		ELMSAN1
	OAF		EMB
	Ost4		ENO2
	PARVA		ENPEP
	Pbp2		ENPP3
	PCBD1		EOMES
	PCYT1B		EPC1
	PCYT2		EPC2
	PDGFB		EPG5
	PDK1		EPRS
	PDLIM2		ERBIN
	PDLIM5		ERO1A
	PEAK1		ETS2
	PET100		EYA1
	PFKL		EZH1
	PFN1		F11R
	PFN2		FAF1
	PGP		FAM129A
	PHB		FAM135A
	PHLDA1		FAM13B
	PHLDA3		FAM13C
	PIMREG		FAM171B
	PIP4K2B		FAM214A
	PITPNA		FAM221A
	PLAC8		FAM50A
	PLAU		FAM76A
	PLAUR		FAM76B
	PLXNA1		FAS
	PMEPA1		FAT1
	PML		FAT4
	PMVK		FBXL12
	POLR1D		FBXL20
	POMP		FBXL3
	PPIH		FBXO30
	PRADC1		FBXO32
	PRKAR2A		FBXO42
	PRKG2		FBXO6
	PRSS23		FEM1C
	PSMB10		FGF21
	PSMB8		FGFR1OP
	PSME1		FGFR2
	PTGER4		FHOD3
	RAB11A		FIGNL1
	RALA		Fip1l1
	RALGPS2		FLCN
	RANGRF		FLRT3
	RASSF6		FLVCR2
	RBM12		FMNL2
	RDH11		FNIP1
	RDH5		FNIP2
	RHBDF1		FOSL2
	RNASEH2C		FOXC1
	RNF145		FOXG1
	RNF152		FOXJ3
	RPS6KA4		Foxn3
	RSU1		FOXO3
	RUNX1		FRAT2
	S100a11		Ftx
	S100A13		FYN
	S100A16		FZD4
	S100A4		FZD6
	S1PR3		FZD7
	SAP18		GAB1
	SC5D		GABARAPL1
	SCARB1		GABPA
	SCN5A		GADD45A
	SEMA7A		GALM
	SERPINE1		GAREM1
	SH3BGRL3		GARS
	SH3BP5		GAS5
	SIGMAR1		GBA
	SIPA1L1		GCLC
	Slc25a1		GDF15
	SLC35A4		GDNF
	SLC9A3R1		GDPD1
	SLCO3A1		GEM
	SMIM15		GGA2
	SNN		GGNBP2
	SNRPD1		GHITM
	SNRPD3		GIGYF1
	SOCS5		GLA
	Speer4a		GLCE
	SPNS2		GLUL
	SPRR1A		GNA13
	SPRY1		GNL2
	SPTLC2		GNPDA1
	SQLE		GNPNAT1
	SRD5A1		GNS
	SRF		GOLGA4
	SRSF7		GOT1
	SSSCA1		GPAT3
	ST8SIA2		GPCPD1
	STARD4		GPNMB
	STYK1		GPR137B
	SUB1		GPR146
	SYNC		GPT2
	TAGLN		GRAMD1B
	TAGLN2		GSK3B
	TDRKH		GTF2H1
	TFRC		GTPBP2
	TGFB3		GXYLT2
	TGFBR2		H1F0
	THBS1		HABP4
	TIMP1		HAUS6
	TK1		HAX1
	TM4SF1		HBP1
	TMEM167A		HCFC2
	TMEM171		HDAC5
	Tmem29		HDGFL3
	TMEM37		HECA
	TMEM50B		HERPUD1
	TMEM97		HERPUD2
	TNFAIP3		HIST1H1C
	TNFAIP8		HIST1H3C
	TNFAIP8L1		HIVEP2
	TNNT2		HK2
	TNS3		HMOX1
	TPI1		Hnrnpa1
	Tpm1		HNRNPDL
	Trac		HSDL1
	TRAPPC1		HSPA9
	TRAPPC4		IARS
	Trav9d-3		ID2
	TUBA1C		ID3
	Tuba3a		IER3
	TUBB2A		IFIT2
	TUBB3		IFIT3
	TUBB4B		IL6ST
	TUBB6		ILF3
	TXNL1		IMPACT
	UBE2N		ING3
	UQCRHL		INPP5B
	USP50		INSR
	VAMP3		INTS6L
	VAMP5		IPMK
	VASP		IRAK1BP1
	VCL		IRF2BP2
	WDR83OS		IRF2BPL
	WNT7B		Irx5
	ZIC3		ITGB8
	ZMAT3		ITGBL1
	ZNF442		ITM2A
	ZNF469		JDP2
			JMJD1C
			JMY
			JUN
			JUND
			KANSL1L
			Kat6b
			KBTBD11
			KBTBD2
			KCNT2
			KCTD12
			KCTD15
			KCTD9
			KDM3A
			KDM4A
			KDM4C
			KDM5A
			KDM6A
			KDM6B
			KDM7A
			KIAA1217
			KIAA1551
			KIDINS220
			KIF16B
			KIF21B
			KITLG
			KIZ
			KLF11
			KLF12
			KLF15
			KLF2
			KLF3
			KLF4
			KLF6
			KLF9
			KLHL21
			KLHL24
			KLHL4
			KMT2C
			KMT2E
			KMT5B
			KRAS
			LAMA2
			LANCL2
			LANCL3
			LARS
			LCORL
			LEMD2
			LEPROTL1
			LGALS3
			LHFPL2
			LIMK2
			LIN52
			LIN54
			LINS1
			LMBRD1
			LMO4
			LNX1
			LONP1
			LONRF1
			LONRF3
			LPAR4
			LPL
			LRIF1
			LRIG2
			LRIG3
			LRP12
			LSM14A
			LYSMD3
			LYST
			LZTS2
			MAB21L1
			MACO1
			MAF
			MAFG
			MAGI3
			MALAT1
			MAML1
			MANEA
			MAP1LC3B
			MAP3K8
			MARCH6
			MARCH7
			MARS
			MAT2B
			MATN2
			MCOLN1
			MDFIC
			MEF2A
			MEF2C
			MEGF10
			MEGF9
			MEI4
			Meis1
			MEIS2
			METTL3
			MEX3B
			MEX3D
			MFSD1
			MFSD11
			MGA
			Mia2
			MINDY1
			MITF
			MKNK1
			MLLT10
			MMP13
			MNT
			MRAS
			MRPL1
			Mt1
			Mt2
			MTBP
			MTHFD1L
			MTHFD2
			MTHFR
			MTMR3
			MUM1L1
			MXI1
			MYC
			MYCBP2
			MYLIP
			MYO10
			MYO5A
			MYO5B
			MYO6
			MYO9A
			N4BP2L1
			NAPB
			NARS
			NATD1
			NBEA
			NBEAL1
			NBR1
			NCAPG2
			NCEH1
			NCOA1
			Ncoa6
			NDC80
			NDEL1
			NDRG1
			Neat1
			NEK1
			NEMP1
			NEO1
			NEU1
			NFE2L1
			NFE2L2
			NFIL3
			NFXL1
			NGDN
			NGLY1
			NHLRC3
			NHSL1
			NIPBL
			Nisch
			NOL8
			NOP14
			NPAT
			NPC1
			NR1D2
			NR4A1
			NR4A2
			NRIP1
			NSD3
			NUP98
			NUPR1
			OGA
			OGN
			OPTN
			ORMDL3
			OSBPL1A
			OSBPL3
			OSBPL9
			OSER1
			OSGIN2
			OTUB2
			OTX2
			PAFAH1B1
			PAK3
			PAQR3
			PARD6A
			PARP8
			PASK
			PAX6
			PAXBP1
			PCDH17
			PCDH7
			PCDH9
			PCF11
			PCK2
			PCM1
			PCMTD1
			PCMTD2
			PDCD4
			PDE3B
			PDE4B
			PDE4DIP
			PDGFRA
			PDZD8
			PDZRN3
			PER1
			PHACTR1
			PHF10
			PHF20
			PHF20L1
			PHF23
			PHF3
			PHIP
			PHLPP1
			PI4K2B
			PIAS4
			PICALM
			PIK3IP1
			PIK3R1
			PIM1
			PIP4K2C
			PIP4P1
			PIP5K1A
			PLAGL1
			PLCXD2
			PLEKHA1
			PLEKHH3
			Pmaip1
			PNPLA8
			PNRC1
			PNRC2
			POLE
			PPARG
			PPARGC1A
			PPM1A
			PPM1H
			PPP1R15A
			PPP4R3B
			PPTC7
			PQLC2
			PRICKLE1
			PRICKLE2
			PRPF39
			PRR5L
			PRRG1
			PRRX1
			PRUNE2
			PSD3
			PSPH
			PTCH1
			PTGS2
			PTN
			PTPN21
			PTPRG
			PTPRM
			PTX3
			Pvr
			PVT1
			QSER1
			RAB22A
			RAB27B
			RAB39B
			RAB3GAP2
			RAB5A
			RAD51C
			RAD52
			RAD9A
			RANBP9
			RAPGEF2
			RAPH1
			RARB
			RASGEF1B
			RASSF8
			RB1
			RB1CC1
			RBBP8
			RBM18
			Rbm33
			RBM39
			RBSN
			RCAN1
			RCC2
			Rcor3
			RECQL4
			RELB
			RELL1
			REST
			RETREG1
			RETREG2
			REV3L
			RGS2
			RHBDD1
			RHEBL1
			RHOB
			RHOQ
			RIC8A
			RICTOR
			RIF1
			RIOK3
			RMND1
			RNF103
			RNF115
			RNF13
			RNF146
			RNF185
			RNF44
			RNH1
			ROBO1
			RORA
			RPS6KA2
			RPS6KA3
			RPS6KA5
			RPS6KA6
			RRAD
			RRAGC
			RREB1
			RSAD2
			RSRP1
			RUNDC3B
			RUNX1T1
			SAP30
			SARS
			SASH1
			SAT1
			SBNO1
			SCRN1
			SDE2
			SEC62
			SELENOW
			SEMA3A
			SEMA3D
			SENP6
			SENP7
			SERAC1
			SESN2
			SGO1
			SH2D4A
			SHMT2
			SHOX2
			SIAH1
			SIAH2
			SIRT1
			SLC12A2
			SLC1A4
			SLC25A30
			SLC25A33
			SLC25A36
			SLC25A53
			SLC26A11
			SLC30A4
			SLC35F5
			SLC38A1
			SLC38A2
			SLC39A6
			SLC3A2
			SLC40A1
			SLC6A9
			SLC7A1
			SLC7A11
			SLC7A5
			SLF2
			SLK
			SLTM
			SLU7
			SMAD1
			SMAD4
			SMC4
			SMC5
			SMCR8
			SMG1
			SNAI2
			Snhg12
			Snhg17
			Snhg5
			Snhg6
			Snhg8
			SNORD22
			SNTB2
			SNX33
			SOAT1
			SOCS2
			SORD
			SOX4
			SP3
			SPICE1
			SPON1
			SPRY2
			SQSTM1
			SRFBP1
			SRGAP2
			SRPK2
			SRSF3
			SSBP2
			STAG1
			STAG2
			STAM
			STAMBPL1
			STARD5
			STBD1
			STMN4
			STX3
			STX5
			STXBP5
			SWAP70
			SYNE2
			SYTL2
			TAC1
			TAF15
			TAF1D
			TAF4B
			TAGAP
			TANC2
			TARS
			TBC1D15
			TBC1D17
			TBC1D31
			TBCCD1
			TBCE
			TBCEL
			TBPL1
			TCEAL1
			TCF12
			TCF4
			TCP11L2
			TDRD3
			TEF
			TENM2
			TENM3
			TENT5A
			TFDP2
			TGIF1
			THEM4
			TIGD2
			TIMELESS
			TINF2
			TIPARP
			TLE1
			TLK2
			TLR4
			TMEM106B
			TMEM140
			TMEM209
			TMEM268
			TMEM86A
			TMTC2
			TOB1
			TOB2
			TOGARAM1
			TOM1
			TOPORS
			TP53INP1
			TPR
			TRAPPC8
			TRIB3
			TRIM23
			TRIM32
			TRPM7
			TSC1
			TSC22D2
			TSC22D3
			TSHZ1
			TSPAN5
			TSPYL1
			TSPYL4
			TTC39B
			TXNIP
			UAP1L1
			UBE2H
			UBN1
			UBR5
			UBXN7
			UHRF1BP1
			UHRF2
			USP18
			USP45
			USP53
			USP9X
			UTP14A
			Uty
			UVRAG
			VCAN
			VCPIP1
			VEGFA
			VEGFC
			VEZF1
			VLDLR
			VPS11
			VPS26A
			VPS33A
			VPS37B
			VPS37C
			VPS50
			WAPL
			WASHC1
			WASHC2A
			WASHC5
			WDR45
			WDR81
			WDSUB1
			WEE1
			WIPI2
			XBP1
			XPOT
			YARS
			YPEL2
			YPEL3
			YPEL5
			ZBED5
			ZBTB10
			ZBTB11
			ZBTB16
			ZBTB18
			ZBTB2
			ZBTB20
			ZBTB21
			ZBTB44
			ZC3H6
			ZC3HAV1
			ZFAND2A
			ZFAND5
			Zfas1
			ZFP36L1
			ZFP62
			ZFP82
			ZFP91
			Zfp944
			Zfp945
			ZFX
			ZFYVE1
			ZFYVE26
			ZMYM2
			ZMYM5
			ZMYM6
			ZNF131
			ZNF142
			ZNF202
			ZNF250
			ZNF274
			ZNF280D
			ZNF292
			ZNF318
			ZNF346
			ZNF367
			ZNF382
			ZNF451
			ZNF507
			ZNF516
			ZNF521
			ZNF566
			ZNF622
			ZNF639
			ZNF644
			ZNF655
			ZNRF2
			Zrsr1
			ZSCAN26
			ZUP1
			ZYG11B
			ZZZ3

## Sheet: CHOL
Supplementary Table S2-C
CHOLESTEROL-treated 661W cells
	N1.5	N2	P1.5	P2
	1200015M12Rik	1200015M12Rik	1500009L16Rik	ACTB
	1700009N14Rik	ADM	1810014B01Rik	ADAMTS18
	3110039I08Rik	Aff2	2310043M15Rik	ADH7
	3110039M20Rik	AK5	6030422H21Rik	ALDOC
	AACS	ALDH1A1	ABCB6	Ank2
	Abcb1b	ANK3	Abi3bp	ANKRD44
	ABCC4	ANXA3	ACAA2	ANO4
	ABCG2	APCDD1	ACAT1	ANXA8
	ABHD17A	AREG	ACKR3	AUTS2
	ABHD8	ARL4C	ACTB	BAMBI
	ABTB2	ARSJ	ADAM10	BAZ2B
	ACTR1B	B3GALNT1	ADAM17	BBIP1
	ADAMTS2	Bc1	ADAMTS16	BOK
	ADAMTSL4	BCAR1	ADAMTS18	BTC
	ADGRA2	Bex1	ADAMTS5	C1QTNF3
	ADGRE5	BGN	ADAMTS6	C2orf40
	ADGRL2	BMPER	ADCY7	C3orf70
	ADM	CCDC141	ADH7	CALHM5
	ADORA2B	Ccl2	AHR	CCDC18
	AEN	CCND1	Akap9	CCDC68
	AFAP1L2	CCND2	ALCAM	CELSR2
	Aff2	CCNG1	ALDH6A1	CEP170
	AIMP2	Cd24a	ALDOC	CEP41
	AK1	CD34	ANAPC5	CHN1
	AK5	CD44	ANGEL2	CLDN2
	AKAP12	CD80	Ank2	COL11A1
	ALDH1A1	Cd99	ANKRD44	COL14A1
	ALDH2	CDHR1	ANO4	COL4A3
	ALS2CR12	CDK6	ANTXR1	COL4A4
	ANAPC11	CDKN1A	ANXA8	CORO7
	ANGPTL2	Cdkn1c	AP3M1	CPT1A
	ANGPTL4	CELF4	APPL2	CYBRD1
	ANK3	CEMIP	ARHGEF12	CYP1B1
	ANKH	CLDN1	ARID1B	CYP39A1
	ANKRD1	COL18A1	ARID2	DDC
	Ankrd50	COTL1	ARL6IP1	Dnm3os
	ANTXR2	CP	ARNT	DYNC1I1
	ANXA3	CRABP1	ARSI	EBPL
	APCDD1	CSF1	Arxes1	EMB
	APH1A	CXCL1	ASB1	EMILIN1
	Apol9a	CXCL12	ASPM	ENPEP
	APRT	CXCL14	ATAD2B	EXOC6
	ARAP2	CYBA	ATL1	FAM84B
	AREG	DAPK2	ATRNL1	FAT4
	ARHGAP22	DBNDD2	AUTS2	FBN2
	ARHGAP24	DDIT4L	BAMBI	FGF18
	ARHGAP6	DKK2	BAZ2B	FGFR2
	ARL4C	DUSP1	BBIP1	FIG4
	ARL6IP5	DUSP4	BCLAF1	FMOD
	ARMCX4	DUSP5	BDH1	FOLR1
	ARSJ	DUSP6	BLZF1	FZD4
	ASNA1	ECM1	BMP7	GAS1
	ATF5	EDA2R	BMPR1A	GDF5
	ATP6V0B	EDN1	BMPR2	H2BC4
	ATP8B1	EMX2	BOK	HIST1H1C
	ATXN7L1	EPB41L3	BPGM	ID2
	AXIN2	EREG	BPHL	ID3
	B3GALNT1	ERRFI1	BPNT1	IDH1
	BAK1	ETV5	BRAF	IGHM
	BASP1	F2RL1	BRWD3	ISM1
	Bc1	FHDC1	BTC	ITGBL1
	BCAR1	FLRT2	C1QTNF3	KIAA1217
	BCL2L1	FOSL1	C2CD5	LDLRAD3
	BCL3	FSCN1	C2orf40	LGR4
	BCL7C	GCHFR	C3orf70	LRRN3
	BDKRB2	GDNF	CACNA1G	MANEA
	BDNF	GFRA2	CALHM5	MATN3
	BEND5	Ggta1	CAMK1D	MBNL3
	Bex1	GNG11	CAMSAP2	MEGF10
	BGN	GPNMB	CAPN6	MEGF9
	BICC1	GPR176	CAPN7	MFAP4
	BICD2	Gsta4	CARF	MINDY2
	BMP6	Gvin1	CASD1	NALCN
	BMPER	HAS2	CASTOR2	NT5E
	BRWD1	HBEGF	CCDC126	OSGEPL1
	BTBD11	HEPH	CCDC18	PALMD
	BTG2	HIVEP3	CCDC28B	PAX6
	BZW1	HMGA1	CCDC66	PBX3
	C15orf61	Hmga2	CCDC68	PCDH7
	C4orf54	IER3	CCDC88C	PDCD4
	C6orf136	IFI16	CCNB1	PDE3B
	CAMK2N1	Ifi202b	CCNB2	PDGFRL
	CAMK2N2	IL1RL1	CCNT2	PDZRN3
	CARD10	INHBA	CCPG1	PEG3
	CASP1	INHBB	CD1D	PHACTR2
	CAVIN2	IRX3	CDADC1	PITX2
	CCDC141	ITGA3	CDC23	PKDCC
	Ccl2	ITM2A	CDC25C	PLAGL1
	Ccl7	JUN	CDC27	PLEKHA7
	CCND1	KCNK2	CDCA8	PPM1H
	CCND2	KCTD12	CDH10	PPP1R12A
	CCNG1	KHDRBS3	CDK19	PPP1R9A
	Cd24a	KIAA0100	CDKN1B	PRPH
	CD302	KLF5	CDKN2C	PRRT4
	CD34	Klra4	CDKN2D	PVT1
	CD44	KRT18	CELSR2	RGCC
	CD80	LAMB1	CENPF	Rhox5
	CD9	LBH	CENPJ	SBSPON
	Cd99	LIN7A	CEP128	Scd2
	CDC42EP1	Lipo3	CEP170	SCEL
	CDC42EP3	MAFF	CEP41	SLC12A2
	CDHR1	Masp1	CEP97	SLC35F1
	CDK18	METRNL	CERS4	SLC38A4
	CDK6	MGST1	CHMP1B	SLC40A1
	CDKN1A	MSLN	CHN1	SLC7A2
	Cdkn1c	Mt2	CHRDL1	SMOC2
	CEBPB	MTMR10	CIRBP	SRSF1
	CEBPD	MYCN	CKAP2L	TCF7L2
	CELF4	NID2	CLDN2	TENM2
	CEMIP	NIPAL1	CLDND1	TGFB3
	CFAP69	NPM3	CLK1	TGFBI
	CGAS	NR2C2AP	CLMN	THRSP
	CGN	NRP1	CLMP	TINAG
	CHD7	NSG1	CLU	TM6SF1
	CHST2	OAF	CNMD	TPP2
	CLCF1	OSGIN1	CNOT6	USP45
	CLDN1	PARM1	CNTLN	VSNL1
	Clec2d	PDGFD	COG1	WDR26
	CMTM3	PERP	COL11A1
	CNRIP1	PHC2	COL14A1
	COBLL1	PHLDA1	COL1A1
	COL18A1	PLAC8	COL1A2
	COLGALT1	PLPP3	COL4A3
	CORO2B	PLXNA2	COL4A4
	COTL1	PLXND1	CORO7
	COX6A2	Pmaip1	COX15
	COX6B2	Podxl	CPD
	CP	PPP1R11	CPT1A
	CRABP1	PRKG2	CREB3L2
	CRABP2	PSMB7	CREBBP
	CREB5	PTGS1	CRIM1
	CRLF2	PTGS2	CRIP1
	CSF1	PTPN13	CRYBG1
	CSNK2A2	PTPRF	CSDC2
	CST6	RAP1GAP2	CSRP1
	Ctla2b	RARRES1	CSRP2
	CTSC	RBPJ	CTHRC1
	CXCL1	RIN1	CTNNAL1
	CXCL10	RND1	CTNNB1
	CXCL12	ROR2	CYBRD1
	CXCL14	RPRM	CYP1B1
	CXCL2	RUNX3	CYP39A1
	CYBA	S1PR3	DCAF17
	CYR61	SEMA7A	DCAF6
	CYTH3	SFRP2	DCAF8
	DAB2IP	SGMS2	DCLK3
	DAPK2	SIRPA	DCTN4
	DBNDD2	SLC14A1	DDC
	DCTD	SOCS5	DENND6A
	DDIT4L	SORBS2	DIXDC1
	DGLUCY	SOX11	Dleu2
	DHCR24	SPP1	DLG1
	DKK2	SPRR1A	DMXL2
	DLGAP4	SPRY1	DNA2
	DOK1	SRGAP3	Dnm3os
	DPH2	ST6GAL1	DNMT3A
	DPH5	ST8SIA2	DSEL
	DPYSL3	STOX2	DTD1
	DRAP1	STYK1	DTL
	DUSP1	TCIM	DYNC1I1
	DUSP18	TES	DYRK1A
	DUSP4	THBS1	DYRK2
	DUSP5	TIMP1	EAPP
	DUSP6	TM4SF1	EBPL
	EBF1	TMEM171	ECHDC2
	ECE1	TNFAIP3	EDEM3
	ECM1	Tnfrsf22	EHD3
	EDA2R	Tnfrsf23	EIF4G3
	EDN1	TP53	ELP4
	EFNB1	VCAM1	EMB
	EGR1	VIT	EMILIN1
	EGR2	WNT5A	ENDOD1
	EIF6	WNT7B	ENPEP
	ELK3	ZFP36L2	ENPP3
	EMX2	ZIC3	ENTPD4
	ENO1	ZNF503	EPHA4
	EPB41L3		EPRS
	EPDR1		ERMP1
	EPHA2		ESCO2
	EPS8		ESRRG
	EREG		EVL
	ERGIC1		EXOC6
	ERRFI1		EYA1
	ETS2		EZR
	ETV1		FAM122B
	ETV5		FAM84B
	EVA1C		FAR1
	F2RL1		FAS
	F3		FAT4
	FAM118A		FBLN1
	FAM129B		FBLN5
	FAM149A		FBN2
	FAM171A1		FBXO3
	FAM20C		FCGRT
	FBLN2		FGF18
	FEZ1		FGFR2
	FGFR1		FIBIN
	FHDC1		FIG4
	FHL2		FKBP14
	FLNB		FKBP7
	FLNC		FMNL2
	FLRT2		FMOD
	FLT1		FOLR1
	FOSL1		FOXC1
	FOXC2		Foxn3
	FOXF1		Foxp1
	FOXG1		FUCA2
	FRMD4A		FUOM
	FRMD6		FZD2
	FSCN1		FZD3
	FST		FZD4
	FZD8		G2E3
	GAA		GAB1
	GAS6		GAMT
	GATA3		GAS1
	GATAD2A		GAS2L3
	GBP6		GBP2
	GCA		GDF5
	GCHFR		GDPD1
	GCNT2		GID8
	GDF15		GINM1
	GDNF		GLI2
	GEMIN5		GLIPR1
	GFOD1		GLT8D2
	GFOD2		GLUL
	GFRA2		GMCL1
	Ggta1		GPC4
	GHR		GPCPD1
	GJB3		GPD1L
	GLIPR2		GSTM2
	GLRB		GTF2A1
	GNB2		H1F0
	GNG11		H2BC21
	GNL1		H2BC4
	GPNMB		H2BC8
	GPR176		HACD4
	GPR85		HAGHL
	GPRIN3		HBP1
	GPX1		HDGFL3
	GRAMD4		HEBP1
	GREM1		HELB
	Gsta4		HELZ
	Gvin1		HERC3
	HAS2		HES6
	HBEGF		HIBADH
	HCFC1R1		HIF1A
	HECTD2		HIST1H1C
	HEPH		HMGCS1
	HEY2		HOXA5
	HGH1		Hsdl2
	HIVEP3		HSPA13
	HLA-A		Hspa1b
	HMGA1		HSPA4L
	Hmga2		IAH1
	HPSE		ID2
	HSPB6		ID3
	HSPB8		IDE
	IER2		IDH1
	IER3		IDH2
	IER5L		IGDCC4
	IFI16		IGHM
	Ifi202b		IL11RA
	Ifi27l2a		IL1R1
	IFI44		IL6ST
	Ifitm10		IMPA2
	IFITM2		ISM1
	IFITM3		ISOC1
	IFNGR1		ITGBL1
	IGF2BP2		ITSN1
	IGFBP3		IVNS1ABP
	IGSF3		JAZF1
	IKZF2		JMY
	IL13RA1		KANSL1L
	IL1RL1		KAT2B
	ILK		Kat6b
	INHBA		KBTBD7
	INHBB		KCNK1
	IRAK1		KDM5B
	IRF2BP2		KDM5D
	IRS1		KDM7A
	IRS2		KIAA1147
	IRX3		KIAA1217
	ITGA3		KIDINS220
	ITGB8		KIF11
	ITM2A		KIFAP3
	JADE2		KLF9
	JAK1		KLHDC10
	JAK2		KLHL12
	JPH1		KLHL24
	JUN		KLHL30
	JUNB		KLHL7
	KCNF1		KMT2C
	KCNK2		KRIT1
	KCTD11		L3HYPDH
	KCTD12		LANCL2
	KCTD17		LDLRAD3
	KHDRBS3		LGALSL
	KIAA0100		LGR4
	KIF1B		LIMK2
	KIFC1		LNX1
	KITLG		LRBA
	KLF3		LRP4
	KLF5		LRRC75B
	KLF6		LRRN3
	KLHDC8A		LTN1
	KLHL4		LUC7L2
	Klra4		LYPLA1
	KRT18		LYPLAL1
	KRT19		MAGI1
	LAMB1		MANEA
	LASP1		MAP1B
	LBH		MAP3K4
	LDHB		MARCH12
	LGALS3		MARVELD1
	LGALS9B		MATN3
	LHFPL6		MBNL2
	LIF		MBNL3
	LIN7A		MBOAT2
	Lipo3		MBP
	LMNA		MCEE
	LONRF3		MDM4
	LOXL3		MEGF10
	LPAR1		MEGF9
	LRP2		MEST
	LRRC8A		METTL7A
	LSS		Mettl7a2
	LURAP1L		MFAP4
	LXN		MINDY2
	Ly6a		MIS18BP1
	LY6E		MKI67
	LYAR		MOB1A
	MACC1		MPP5
	MAFF		MREG
	MAGEH1		MRPL15
	MAMDC4		MTMR6
	MAP1LC3A		MTUS1
	MAPK1		MXI1
	MAPK6		MYCBP2
	MAPKAPK3		MYLIP
	Masp1		MYLK
	MCC		MYO5B
	MDK		MYO7A
	MEDAG		Mzt2
	METRNL		NAB1
	MEX3B		NALCN
	MFAP3L		NARF
	MFHAS1		NBEAL1
	MGST1		NBR1
	MICAL2		NCAPH
	MICALL2		NCOA1
	MLEC		NCOA2
	MPPED2		NCOA4
	MSC		NDUFAF3
	MSLN		NDUFS1
	Mt2		Neat1
	MTA2		NEMP2
	MTAP		NFATC2IP
	MTHFD2L		NFIA
	MTMR10		NFYB
	MTTP		NGLY1
	MVD		NHSL1
	MYBBP1A		NIPSNAP1
	MYCN		NMRAL1
	MYH9		NOX4
	MYO1C		NPR3
	MYOM2		NQO1
	NAB2		NRM
	NDN		NT5DC2
	NDRG1		NT5E
	NECTIN2		NUAK1
	Nes		NUCKS1
	NFKB2		NUF2
	NFKBIE		NUP210
	NGF		NUSAP1
	NID2		NXT2
	NIPAL1		OGA
	NMT2		OGT
	NOCT		Oip5os1
	NOL9		OSGEPL1
	NOP2		P2RY14
	NOTCH1		PALMD
	NPM3		PAM
	NR2C2AP		PAPOLA
	NR2F2		PARP3
	NRN1		PARP4
	NRP1		PASK
	NRP2		PAX6
	NSG1		PBRM1
	NTN1		PBX1
	NXF1		PBX3
	OAF		PCDH17
	OSGIN1		PCDH7
	OSMR		PCMTD1
	OSR1		PCMTD2
	OTUD1		PCYT1A
	P3H2		PDCD4
	PA2G4		PDE3B
	PALLD		PDGFRL
	PARD6B		PDHB
	PARM1		PDZRN3
	Pbp2		PEG3
	PCDH18		PEX19
	PDAP1		PGAP1
	PDGFA		PGM5
	PDGFB		PHACTR2
	PDGFD		PHF14
	PDLIM2		PHF20L1
	PDLIM4		PI4KA
	PDZD11		PID1
	PERP		PIK3R1
	PFKL		PIK3R3
	PFN1		PINK1
	PGF		PIP4K2A
	PHC2		PIP5K1B
	PHLDA1		Pisd-ps3
	PHLDA3		PITX2
	PIEZO1		PJA2
	PIM3		PKDCC
	PITPNB		PLAGL1
	PLAC8		PLCL1
	PLAT		PLEKHA1
	PLAUR		PLEKHA7
	PLEKHG4		PLEKHH2
	PLK2		PLOD2
	PLPP3		PLSCR4
	Plscr2		PLXDC2
	PLVAP		PMP2
	PLXNA1		PMP22
	PLXNA2		PNPLA8
	PLXND1		PNRC2
	Pmaip1		POLH
	Podxl		POLR3K
	POR		PPIL2
	PPA1		PPM1H
	PPM1G		PPP1R12A
	PPP1R11		PPP1R7
	PPP1R14C		PPP1R9A
	PPP2R1A		PRDX6
	PRDM8		PRKAA2
	PRKG2		PRKG1
	PROCR		PRPH
	PRRG3		PRRT4
	PRRX2		PSAP
	PSMB7		PTN
	PTGER4		PVT1
	PTGS1		Rab15
	PTGS2		RAB27B
	PTP4A2		RAB29
	PTPN13		RAB2B
	PTPN21		RAB40B
	PTPN9		RAD21
	PTPRF		RALGAPA1
	PTPRZ1		RANBP6
	PTTG1IP		RAPGEF6
	PXDC1		RB1
	PYCR1		RB1CC1
	RAB39B		RBM28
	RAP1GAP2		RBM39
	RAP2A		RBMS3
	RARRES1		Rcor3
	RASSF1		RDH11
	RASSF5		RECK
	RBP1		RGCC
	RBPJ		Rhox5
	RELB		RIN2
	RFLNB		RNF144A
	RGS2		RNF20
	RHBDL2		RP2
	RHOC		RPA2
	RHOJ		RPS6KA5
	RHOU		RRM1
	RIN1		SAMHD1
	RIPK3		SBK1
	RIPOR2		SBSPON
	RND1		SCARA3
	ROR2		Scd2
	RORA		SCEL
	RPL5		Scml2
	RPRM		SCP2
	RPS6KA4		SCRN1
	RRAD		SEC16B
	RRAS2		SEL1L
	RUNX2		SEMA3A
	RUNX3		SERINC3
	RXYLT1		SESN1
	S100A16		SESN3
	S1PR2		SF3B1
	S1PR3		SH3RF2
	SAT1		SKAP2
	SC5D		SLC12A2
	SCARB1		SLC12A6
	SCN5A		SLC16A1
	SELENOH		SLC1A3
	SELENOW		SLC25A16
	SEMA3E		SLC2A1
	SEMA7A		SLC2A3
	SEPT9		SLC30A1
	SERPINA3		SLC35F1
	SERPINB1		SLC35G1
	SERPINE1		SLC38A4
	SESN2		SLC39A10
	SFRP2		SLC40A1
	SGMS2		SLC6A6
	SH3BP4		SLC7A2
	SH3PXD2B		SLC7A4
	SHB		SLC8A1
	SHC4		SMAP1
	SHISA5		SMOC2
	SHROOM2		SMPD4
	SIPA1L2		SMYD3
	SIPA1L3		SNX18
	SIRPA		SON
	SLC14A1		SORBS1
	SLC16A2		SORD
	SLC19A2		SORT1
	SLC1A6		SP4
	SLC20A2		SPAG5
	SLC22A23		SPC24
	SLC24A3		SPC25
	SLCO1A2		SPIN4
	SLCO3A1		SPINT2
	SLIT2		SPON1
	SMAD3		SPPL2A
	SMARCA2		SPTBN1
	Smim29		SRPK2
	SMIM3		SRSF1
	SNAI2		SSPN
	SNRPD3		ST3GAL5
	SNX9		STAG1
	SOCS5		STAT1
	SORBS2		STK17B
	SOX11		STK25
	SOX9		SUCLG2
	SPATA5		SUCO
	Speer4a		SYNE2
	SPHK1		SYPL1
	SPNS2		TAF9B
	SPP1		TAMM41
	SPRR1A		TARSL2
	SPRY1		TAX1BP1
	SPRY2		TBC1D15
	SPRY4		TBX20
	SQOR		TCF4
	SRC		TCF7L2
	SRGAP3		TENM2
	SRM		TENM3
	ST6GAL1		TENT5A
	ST8SIA2		TGFB3
	STAMBPL1		TGFBI
	STBD1		THNSL1
	STEAP1		THRSP
	STOX2		TIMP3
	STX3		TINAG
	STYK1		TKT
	SYCE2		TLK1
	SYT12		TM6SF1
	SYTL2		TM7SF3
	TATDN2		TMEM135
	TCF24		TMEM136
	TCIM		TMEM164
	TES		TMEM206
	TEX264		Tmem254a
	TGFBR2		TMTC2
	TGIF1		TMTC4
	Tgtp1		TNRC6A
	THBS1		TOP2B
	THBS2		TP53BP1
	TIMM10		TP53INP2
	TIMP1		TPGS2
	TIMP2		TPP2
	TLE3		Trim12a
	TLN1		TRIP11
	TM4SF1		TROVE2
	TMCC3		TRPM3
	TMEFF1		TSC22D3
	TMEFF2		TSPYL1
	TMEM120A		TSPYL4
	TMEM171		Tstd3
	TMEM176A		TTC3
	TMEM200A		TUBE1
	TMEM45A		TWSG1
	TMEM51		TXNIP
	Tmsb4x		UBE2H
	TNC		UBE3A
	TNFAIP2		ULK2
	TNFAIP3		USF3
	TNFRSF1B		USP45
	Tnfrsf22		VANGL2
	Tnfrsf23		VAT1L
	TNNT2		VCPIP1
	TNS3		VIPAS39
	TOR4A		VSNL1
	TP53		WASHC2A
	TP53INP1		WDR13
	TPST2		WDR26
	TRIB1		WDR7
	Trim30d		WNT10A
	TRIM8		WRB
	TRIOBP		YOD1
	TRMT1		ZBTB20
	TRMT61A		ZBTB8B
	TSPAN9		ZC3H11A
	TUBB3		ZDHHC14
	TULP4		ZEB1
	TUSC1		ZFHX4
	UBASH3B		Zfp101
	UBE2M		Zfp185
	UBE2U		Zfp229
	UBQLN4		Zfp763
	UBTF		ZNF260
	UGCG		ZNF354C
	UNC13C		ZNF608
	USP10		ZNF799
	USP7		ZRANB3
	UTP4		ZSCAN21
	VAPB
	VARS
	VASN
	VAT1
	VCAM1
	VEGFC
	VIT
	VOPP1
	VPS37B
	WDR77
	WDR83OS
	WNT4
	WNT5A
	WNT7B
	YWHAE
	ZBTB7A
	ZFP36L1
	ZFP36L2
	ZFPM1
	ZFPM2
	ZIC3
	ZMAT3
	ZMIZ1
	ZNF385B
	ZNF469
	ZNF503
	ZNF664
	ZNF703
	ZNRF1
	ZYX
