# Supplementary material for: Transcriptomic Changes Associated with Loss of Cell Viability Induced by Oxysterol Treatment of a Retinal Photoreceptor-Derived Cell Line: An In Vitro Model of Smith–Lemli–Opitz Syndrome
Source: Int J Mol Sci. 2021 Feb 26;22(5):2339. doi: 10.3390/ijms22052339 (PMC7956713; doi:10.3390/ijms22052339)
Supplement: Supplementary file 1 [file ijms-22-02339-s001.zip › Pfeffer et al_ijms-1110907_Supplementary Tables S1A-S1B_highest-lowest FC.xlsx]

## Sheet: Positive FC
						Supplemental Table S1-A
20 genes with highest FC in each treatment group
	EPCD		FC	AdjP		7kCHOL		FC	AdjP		CHOL		FC	AdjP
Rank	Name	Symbol				Name	Symbol				Name	Symbol
1	carbonic anhydrase 6	Car6	20.1171	8.12e-15		activating transcription factor 3	Atf3	11.1202	4.12961e-12		reproductive homeobox 5	Rhox5	13.8956	6.62383e-16
2	reproductive homeobox 5	Rhox5	9.45775	6.62383e-16		heme oxygenase (decycling) 1	Hmox1	10.7432	9.96085e-11		C1q and tumor necrosis factor related protein 3	C1qtnf3	8.83073	1.17897e-13
3	tribbles homolog 3 (Drosophila)	Trib3	7.05575	3.50784e-15		growth arrest and DNA-damage-inducible 45 alpha	Gadd45a	9.26364	3.50784e-15		collagen, type XIV, alpha 1	Col14a1	8.68621	4.71257e-14
4	growth arrest and DNA-damage-inducible 45 alpha	Gadd45a	6.8704	3.50784e-15		Kruppel-like factor 4 (gut)	Klf4	8.71469	3.50784e-15		family with sequence similarity 84, member B	Fam84b	7.05008	1.26519e-13
5	angiopoietin-like 6	Angptl6	6.03571	3.56137e-12		F-box protein 32	Fbxo32	8.7064	4.60366e-13		coiled-coil domain containing 68	Ccdc68	6.89179	1.04158e-12
6	coiled-coil-helix-coiled-coil-helix domain containing 10	Chchd10	5.92454	5.59833e-13		tribbles homolog 3 (Drosophila)	Trib3	8.42423	3.50784e-15		fibrillin 2	Fbn2	6.77709	4.71257e-14
7	activating transcription factor 3	Atf3	5.76817	4.12961e-12		DNA-damage inducible transcript 3	Ddit3	7.26085	5.65324e-15		integrin, beta-like 1	Itgbl1	6.72623	9.60226e-13
8	acyl-CoA thioesterase 2	Acot2	5.68176	1.82547e-13		acyl-CoA thioesterase 2	Acot2	6.5319	1.82547e-13		transmembrane 6 superfamily member 1	Tm6sf1	5.19829	1.33298e-13
9	heat shock protein 1B	Hspa1b	5.65481	2.10172e-08		kelch-like 24	Klhl24	6.04791	4.60994e-13		sciellin	Scel	4.37564	2.63788e-10
10	heme oxygenase (decycling) 1	Hmox1	5.64636	9.96085e-11		ChaC, cation transport regulator 1	Chac1	5.7544	8.55385e-15		5' nucleotidase, ecto	Nt5e	4.22527	1.65763e-13
11	DNA-damage inducible transcript 3	Ddit3	5.29588	5.65324e-15		Kruppel-like factor 9	Klf9	5.72531	2.24567e-13		paired-like homeodomain transcription factor 2	Pitx2	4.18309	6.89287e-13
12	alpha fetoprotein	Afp	5.00164	2.487e-11		protein phosphatase 1, regulatory (inhibitor) subunit 15A	Ppp1r15a	5.49274	4.06488e-12		solute carrier family 38, member 4	Slc38a4	3.99722	1.98391e-13
13	aldehyde dehydrogenase 1 family, member L2	Aldh1l2	4.60453	9.0409e-14		N-myc downstream regulated gene 1	Ndrg1	5.01496	9.95663e-13		regulator of cell cycle	Rgcc	3.95144	1.23603e-11
14	sequestosome 1	Sqstm1	4.54137	4.71257e-14		nuclear protein transcription regulator 1	Nupr1	4.59489	2.50086e-13		ankyrin repeat domain 44	Ankrd44	3.92331	2.67484e-13
15	family with sequence similarity 84, member B	Fam84b	4.50411	1.26519e-13		TSC22 domain family, member 3	Tsc22d3	4.23685	3.48522e-12		paternally expressed 3	Peg3	3.66922	3.12893e-12
16	lectin, galactose binding, soluble 3	Lgals3	4.25059	3.50784e-15		proviral integration site 1	Pim1	4.23637	1.39243e-10		isthmin 1 homolog (zebrafish)	Ism1	3.61344	5.19915e-12
17	capping protein (actin filament), gelsolin-like	Capg	4.11329	3.92933e-11		ATP-binding cassette, sub-family A (ABC1), member 1	Abca1	4.1575	4.19696e-13		annexin A8	Anxa8	3.53976	9.60226e-13
18	imprinted and ancient	Impact	4.00798	4.60366e-13		growth differentiation factor 15	Gdf15	4.13343	7.36891e-13		matrilin 3	Matn3	3.44324	2.24487e-12
19	protein phosphatase 1, regulatory (inhibitor) subunit 15A	Ppp1r15a	3.86753	4.06488e-12		homocysteine-inducible, endoplasmic reticulum stress-inducible, ubiquitin-like domain member 1	Herpud1	4.06063	3.29725e-13		BMP and activin membrane-bound inhibitor	Bambi	3.37616	2.38709e-12
20	capping protein (actin filament), gelsolin-like	Creg	3.85686	1.59843e-13		high mobility group box transcription factor 1	Hbp1	4.04751	4.62858e-13		solute carrier family 40 (iron-regulated transporter), member 1	Slc40a1	3.2579	4.24227e-11
	Supplemental Table S1A: Differentially expressed genes (DEGs) with the 20 highest "-Fold Change" (FC) vs. vehicle control samples for EPCD, 7kCHOL, and CHOL treatments. Also shown are AdjP values. Genes with symbols highlighted in yellow are shared by EPCD and 7kCHOL; those with green highlight are shared between EPCD and CHOL.

## Sheet: Negative FC
						Supplemental Table S1-B
20 genes with lowest FC in each treatment group
			FC	AdjP				FC	AdjP				FC	AdjP
	EPCD					7kCHOL					CHOL
Rank	Name	Symbol				Name	Symbol				Name	Symbol
1	sema domain, immunoglobulin domain (Ig), and GPI membrane anchor, (semaphorin) 7A	Sema7a	-9.87715	5.76042e-14		isopentenyl-diphosphate delta isomerase	Idi1	-6.91271	1.66595e-13		high mobility group AT-hook 2	Hmga2	-9.64985	1.2959e-10
2	inhibin beta-B	Inhbb	-9.72398	5.92012e-14		sema domain, immunoglobulin domain (Ig), and GPI membrane anchor, (semaphorin) 7A	Sema7a	-6.27438	5.76042e-14		cyclin D1	Ccnd1	-9.62237	1.41845e-13
3	cadherin-related family member 1	Cdhr1	-9.51117	3.52045e-13		24-dehydrocholesterol reductase	Dhcr24	-6.22977	4.71257e-14		interleukin 1 receptor-like 1	Il1rl1	-6.45107	2.03498e-13
4	thrombospondin 1	Thbs1	-9.35488	4.95838e-14		ELOVL family member 6, elongation of long chain fatty acids (yeast)	Elovl6	-5.82972	1.82547e-13		inhibin beta-B	Inhbb	-5.00766	5.92012e-14
5	BMP-binding endothelial regulator	Bmper	-7.74159	2.18323e-14		3-hydroxy-3-methylglutaryl-Coenzyme A synthase 1	Hmgcs1	-4.6624	1.80199e-13		chemokine (C-X-C motif) ligand 12	Cxcl12	-4.82915	4.70341e-11
6	follistatin	Fst	-7.24846	3.1612e-12		heparin-binding EGF-like growth factor	Hbegf	-3.93295	8.12344e-09		fos-like antigen 1	Fosl1	-4.67777	1.82489e-08
7	sphingosine-1-phosphate receptor 3	S1pr3	-6.76471	4.32717e-13		ring finger protein 145	Rnf145	-3.8184	2.02358e-14		ectodysplasin A2 receptor	Eda2r	-4.50247	3.00903e-12
8	neuronal regeneration related protein	Nrep	-6.3763	9.86368e-13		low density lipoprotein receptor	Ldlr	-3.79734	3.8553e-12		cyclin-dependent kinase inhibitor 1A (P21)	Cdkn1a	-4.30894	5.73905e-12
9	integrin beta 8	Itgb8	-5.78774	1.16753e-14		acetyl-Coenzyme A acetyltransferase 2	Acat2	-3.73794	3.81436e-13		sema domain, immunoglobulin domain (Ig), and GPI membrane anchor, (semaphorin) 7A	Sema7a	-4.18813	5.76042e-14
10	colony stimulating factor 1 (macrophage)	Csf1	-5.53797	2.05343e-13		potassium channel tetramerisation domain containing 11	Kctd11	-3.59702	4.0788e-13		secreted phosphoprotein 1	Spp1	-4.14362	1.36083e-13
11	protease, serine, 23	Prss23	-5.31713	1.77098e-12		chemokine (C-C motif) ligand 17	Ccl17	-3.54693	8.4116e-11		amphiregulin	Areg	-3.94294	1.4152e-07
12	kelch domain containing 8A	Klhdc8a	-4.98126	1.41845e-13		sterol-C4-methyl oxidase-like	Sc4mol	-3.52262	6.61061e-11		erythrocyte protein band 4.1-like 3	Epb4.1l3	-3.84905	4.71257e-14
13	interferon, alpha-inducible protein 27 like 2A	Ifi27l2a	-4.94274	3.89827e-10		acetoacetyl-CoA synthetase	Aacs	-3.50738	1.92957e-11		FH2 domain containing 1	Fhdc1	-3.75799	1.22566e-12
14	osteoglycin	Ogn	-4.93552	1.42027e-14		human immunodeficiency virus type I enhancer binding protein 3	Hivep3	-3.45225	3.00334e-09		SRY-box containing gene 11	Sox11	-3.74471	4.44061e-11
15	human immunodeficiency virus type I enhancer binding protein 3	Hivep3	-4.9028	3.00334e-09		allograft inflammatory factor 1-like	Aif1l	-3.44466	4.08073e-11		solute carrier family 14 (urea transporter), member 1	Slc14a1	-3.67384	6.02715e-10
16	dickkopf homolog 3 (Xenopus laevis)	Dkk3	-4.79242	5.89437e-13		transmembrane 4 superfamily member 1	Tm4sf1	-3.37739	7.4618e-11		protein kinase, cGMP-dependent, type II	Prkg2	-3.61875	5.23804e-11
17	membrane metallo endopeptidase	Mme	-4.74839	1.16753e-14		death-associated protein kinase 2	Dapk2	-3.36775	3.81436e-13		dual specificity phosphatase 6	Dusp6	-3.53773	5.73336e-10
18	hyaluronan synthase 2	Has2	-4.73154	8.34479e-12		3-hydroxy-3-methylglutaryl-Coenzyme A reductase	Hmgcr	-3.30662	1.52987e-12		pleckstrin homology-like domain, family A, member 1	Phlda1	-3.52224	9.65681e-09
19	biglycan	Bgn	-4.72046	1.42027e-14		mevalonate (diphospho) decarboxylase	Mvd	-3.2702	2.89837e-12		dual specificity phosphatase 1	Dusp1	-3.48756	4.78862e-13
20	mesenteric estrogen dependent adipogenesis	Medag	-4.70627	9.0409e-14		wingless-related MMTV integration site 7B	Wnt7b	-3.21125	3.49159e-12		cyclin-dependent kinase inhibitor 1C (P57)	Cdkn1c	-3.46735	2.85494e-11
	Supplemental Table S1B: Differentially expressed genes (DEGs) with the 20 lowest "-Fold Change" (FC) vs. vehicle control samples for EPCD, 7kCHOL, and CHOL treatments. Also shown are AdjP values. Genes with symbols highlighted in yellow are shared by EPCD and 7kCHOL; those with green highlight are shared between EPCD and CHOL; Sema7a (highlighted in pink) is in common with all three experimental …
